# Supplementary material for: Elevated SFXN2 limits mitochondrial autophagy and increases iron-mediated energy production to promote multiple myeloma cell proliferation
Source: Cell Death Dis. 2022 Sep 26;13(9):822. doi: 10.1038/s41419-022-05272-z (PMC9513108; doi:10.1038/s41419-022-05272-z)
Supplement: Supplementary file 2 — Table S1 list of possible SFXN2-interacting proteins identified by CoIP-MS [file 41419_2022_5272_MOESM2_ESM.xlsx]

## Sheet: summary
Table S1 list of 810 possible SFXN2-interacting proteins identified by CoIP-MS (removing low confidence).
Proteins identified					ARP1_WT						ARP1_OE-SFXN2						H929_WT						H929_OE-SFXN2							head discription
Accession ID	Description	MW [kDa]	calc. pI	# AAs	Coverage	# Peptides	# PSMs	# Unique Peptides	Sum PEP Score	Score Sequest HT	Coverage	# Peptides	# PSMs	# Unique Peptides	Sum PEP Score	Score Sequest HT	Coverage	# Peptides	# PSMs	# Unique Peptides	Sum PEP Score	Score Sequest HT	Coverage	# Peptides	# PSMs	# Unique Peptides	Sum PEP Score	Score Sequest HT		• MW [kDa]: molecular weight of the protein • # AAs: number of amino acids in the protein• calc. pI: pI of the protein • #Coverage: percentage of the protein sequence covered by the peptides • # Peptides: number of distinct peptide sequences in a protein group • # PSMs: total number of identified peptide sequences (peptide spectrum matches, PSMs), including redundant peptides • # Unique Peptides:…
P35579	Myosin-9 OS=Homo sapiens OX=9606 GN=MYH9 PE=1 SV=4	226.392	5.6	1960	30.4592	55	65	48	214.128	150.772	32.9592	60	69	50	284.498	142.255	41.2245	80	97	68	443.513	213.33	25.7143	48	54	40	214.785	94.5051
P08238	Heat shock protein HSP 90-beta OS=Homo sapiens OX=9606 GN=HSP90AB1 PE=1 SV=4	83.212	5.03	724	47.2376	45	89	25	207.046	197.771	45.1657	43	80	22	271.678	166.793	48.2044	43	104	22	344.697	244.538	44.1989	38	70	18	254.805	141.576
P13639	Elongation factor 2 OS=Homo sapiens OX=9606 GN=EEF2 PE=1 SV=4	95.277	6.83	858	41.0256	38	60	37	173.025	119.514	36.5967	33	63	31	232.742	130.073	41.3753	39	78	38	279.457	157.416	34.6154	31	49	31	209.77	89.8355
P14625	Endoplasmin OS=Homo sapiens OX=9606 GN=HSP90B1 PE=1 SV=1	92.411	4.84	803	40.8468	34	52	32	165.679	113.97	40.2242	33	42	31	167.953	86.4244	39.726	34	57	32	247.933	129.901	35.8655	30	40	28	181.018	76.4876
P60709	Actin, cytoplasmic 1 OS=Homo sapiens OX=9606 GN=ACTB PE=1 SV=1	41.71	5.48	375	63.4667	21	72	7	162.768	188.789	62.6667	19	69	7	215.712	169.741	62.9333	20	68	7	229.311	177.904	54.9333	19	41	7	150.174	85.7372
P11142	Heat shock cognate 71 kDa protein OS=Homo sapiens OX=9606 GN=HSPA8 PE=1 SV=1	70.854	5.52	646	41.9505	27	52	24	152.753	137.254	45.0464	31	69	26	252.556	184.005	47.8328	34	77	28	283.334	196.74	45.2012	29	66	25	232.154	148.93
P06576	ATP synthase subunit beta, mitochondrial OS=Homo sapiens OX=9606 GN=ATP5F1B PE=1 SV=3	56.525	5.4	529	54.8204	22	48	22	139.584	131.56	43.2892	17	28	17	142.034	73.2906	44.8015	17	31	17	173.438	83.0439	38.5633	16	29	16	139.111	59.2618
P14618	Pyruvate kinase PKM OS=Homo sapiens OX=9606 GN=PKM PE=1 SV=4	57.9	7.84	531	50.2825	25	47	25	138.295	127.609	62.1469	29	48	29	205.489	132.629	53.6723	25	46	25	221.454	136.478	51.4124	22	36	22	153.063	72.5282
P07900	Heat shock protein HSP 90-alpha OS=Homo sapiens OX=9606 GN=HSP90AA1 PE=1 SV=5	84.607	5.02	732	36.612	34	56	15	136.202	115.485	37.5683	37	57	18	192.297	106.319	39.4809	39	73	20	256.806	158.676	38.7978	32	50	14	178.883	86.5053
O43707	Alpha-actinin-4 OS=Homo sapiens OX=9606 GN=ACTN4 PE=1 SV=2	104.788	5.44	911	38.8584	28	42	22	135.141	100.966	39.8463	32	45	24	189.42	97.9583	43.5785	33	52	23	222.779	109.439	38.7486	28	38	22	152.106	68.953
P11021	Endoplasmic reticulum chaperone BiP OS=Homo sapiens OX=9606 GN=HSPA5 PE=1 SV=2	72.288	5.16	654	45.7187	29	43	27	133.268	108.272	43.1193	25	30	23	126.363	72.8117	51.3761	35	66	33	276.299	164.622	46.789	29	51	27	208.28	108.576
Q14697	Neutral alpha-glucosidase AB OS=Homo sapiens OX=9606 GN=GANAB PE=1 SV=3	106.807	6.14	944	30.8263	30	40	30	130.469	104.062	30.0847	28	39	28	176.478	96.7987	32.6271	29	41	29	204.113	103.657	28.4958	27	34	27	146.763	66.1857
Q00610	Clathrin heavy chain 1 OS=Homo sapiens OX=9606 GN=CLTC PE=1 SV=5	191.493	5.69	1675	20.8955	33	38	33	121.469	90.4154	24.1194	37	44	37	186.514	96.5641	25.4925	39	51	39	244.883	125.765	17.5522	28	34	28	136.45	57.8487
P04406	Glyceraldehyde-3-phosphate dehydrogenase OS=Homo sapiens OX=9606 GN=GAPDH PE=1 SV=3	36.03	8.46	335	44.4776	15	50	15	117.798	122.816	52.2388	16	44	16	152.35	105.187	49.8507	15	46	15	163.724	111.384	57.0149	16	41	16	160.117	85.7518
P04264	Keratin, type II cytoskeletal 1 OS=Homo sapiens OX=9606 GN=KRT1 PE=1 SV=6	65.999	8.12	644	39.441	27	44	22	111.229	86.3243	40.9938	28	42	22	161.56	95.556	38.0435	25	33	22	144.875	72.0972	42.236	28	41	22	150.396	82.2445
P00338	L-lactate dehydrogenase A chain OS=Homo sapiens OX=9606 GN=LDHA PE=1 SV=2	36.665	8.27	332	43.9759	19	37	17	105.196	78.6968	42.4699	19	38	17	131.556	76.4051	44.2771	19	33	17	128.413	64.9732	33.7349	13	24	12	89.7292	32.1497
P13667	Protein disulfide-isomerase A4 OS=Homo sapiens OX=9606 GN=PDIA4 PE=1 SV=2	72.887	5.07	645	43.876	28	37	28	101.086	67.8216	44.9612	27	36	27	123.623	63.9506	47.2868	31	39	31	182.884	91.3411	34.7287	23	33	23	118.292	55.2851
P68366	Tubulin alpha-4A chain OS=Homo sapiens OX=9606 GN=TUBA4A PE=1 SV=1	49.892	5.06	448	37.0536	17	33	3	100.997	77.2195	37.0536	17	34	4	136.458	81.8459	34.5982	17	33	4	146.415	82.8115	32.5893	16	25	3	126.836	56.2753
P38646	Stress-70 protein, mitochondrial OS=Homo sapiens OX=9606 GN=HSPA9 PE=1 SV=2	73.635	6.16	679	42.268	27	34	27	100.035	69.9186	40.7953	24	34	24	150.826	78.8637	47.57	28	37	27	165.877	88.6956	41.3844	25	27	25	97.8303	43.2646
P07437	Tubulin beta chain OS=Homo sapiens OX=9606 GN=TUBB PE=1 SV=2	49.639	4.89	444	47.7477	19	47	4	99.8981	113.318	50.6757	20	48	2	139.97	115.5	54.5045	21	53	4	167.578	123.479	42.7928	18	45	3	127.614	91.8071
P26038	Moesin OS=Homo sapiens OX=9606 GN=MSN PE=1 SV=3	67.778	6.4	577	39.3414	32	37	24	98.2845	74.6074	33.6222	25	28	17	87.0571	50.9671	43.3276	36	45	25	146.723	86.2517	36.2218	28	35	22	126.833	61.542
P07237	Protein disulfide-isomerase OS=Homo sapiens OX=9606 GN=P4HB PE=1 SV=3	57.081	4.87	508	43.3071	23	31	23	95.0707	73.9992	44.8819	22	30	22	118.493	64.061	45.0787	24	31	24	108.099	55.8953	48.0315	25	32	25	114.446	49.4797
P35908	Keratin, type II cytoskeletal 2 epidermal OS=Homo sapiens OX=9606 GN=KRT2 PE=1 SV=2	65.393	8	639	46.3224	26	31	19	94.6241	60.6805	45.3834	27	34	19	128.834	71.7629	40.0626	22	24	17	97.3372	53.3662	46.4789	28	33	20	135.482	63.6985
P27824	Calnexin OS=Homo sapiens OX=9606 GN=CANX PE=1 SV=2	67.526	4.6	592	39.527	23	31	23	94.3345	71.11	32.2635	20	29	20	118.248	53.6309	33.9527	20	32	20	152.469	73.674	25.1689	14	17	14	69.4851	29.2382
P10809	60 kDa heat shock protein, mitochondrial OS=Homo sapiens OX=9606 GN=HSPD1 PE=1 SV=2	61.016	5.87	573	43.281	27	32	27	93.5722	76.0788	49.2147	27	34	27	165.579	89.5692	42.0593	25	31	25	144.393	83.604	46.9459	25	31	25	150.356	68.2423
P06733	Alpha-enolase OS=Homo sapiens OX=9606 GN=ENO1 PE=1 SV=2	47.139	7.39	434	46.3134	23	34	21	92.5169	70.9175	43.5484	22	38	20	161.182	91.1358	43.5484	23	43	21	167.652	86.157	47.9263	22	38	22	155.771	71.7836
P00558	Phosphoglycerate kinase 1 OS=Homo sapiens OX=9606 GN=PGK1 PE=1 SV=3	44.586	8.1	417	57.3141	22	28	22	89.3385	66.0093	63.5492	23	31	23	135.61	73.1284	54.1966	19	25	19	129.908	67.3855	34.5324	13	15	13	74.3564	33.4859
P07355	Annexin A2 OS=Homo sapiens OX=9606 GN=ANXA2 PE=1 SV=2	38.58	7.75	339	54.2773	20	27	20	88.3685	70.3713	55.1622	21	30	21	126.365	67.7271	53.9823	20	26	20	122.387	60.3131	52.2124	19	26	19	122.878	56.1513
P13796	Plastin-2 OS=Homo sapiens OX=9606 GN=LCP1 PE=1 SV=6	70.244	5.43	627	36.2041	20	26	20	88.21	58.601	30.7815	16	21	16	89.5847	40.2115	40.5104	21	26	21	132.228	63.9346	25.6778	14	20	14	91.383	30.6319
P04075	Fructose-bisphosphate aldolase A OS=Homo sapiens OX=9606 GN=ALDOA PE=1 SV=2	39.395	8.09	364	51.3736	19	30	16	86.7573	79.5655	46.978	16	23	14	83.5997	49.2155	57.1429	18	33	15	125.059	81.7829	37.0879	15	21	15	84.0181	42.8752
P49327	Fatty acid synthase OS=Homo sapiens OX=9606 GN=FASN PE=1 SV=3	273.254	6.44	2511	12.3457	28	30	28	82.7428	57.8849	18.3194	38	42	38	171.235	87.5895	17.1645	34	37	33	168.121	93.1372	7.68618	17	19	17	70.7826	29.1485
P07814	Bifunctional glutamate/proline--tRNA ligase OS=Homo sapiens OX=9606 GN=EPRS PE=1 SV=5	170.483	7.33	1512	19.8413	26	28	25	82.6848	50.9117	22.2222	27	31	26	119.418	57.4122	26.0582	32	35	32	151.532	75.2308	16.4021	21	22	21	85.3854	34.5204
P62258	14-3-3 protein epsilon OS=Homo sapiens OX=9606 GN=YWHAE PE=1 SV=1	29.155	4.74	255	60.7843	19	32	17	82.56	64.8084	48.6275	16	27	14	89.5031	57.4173	48.6275	16	21	14	74.4126	44.6472	43.9216	13	19	11	69.5934	31.7184
P30101	Protein disulfide-isomerase A3 OS=Homo sapiens OX=9606 GN=PDIA3 PE=1 SV=4	56.747	6.35	505	36.4356	20	25	20	80.8587	54.4404	37.0297	22	28	22	105.48	57.8557	35.4455	19	23	19	93.9625	52.8142	39.4059	23	29	23	104.46	48.4782
P27797	Calreticulin OS=Homo sapiens OX=9606 GN=CALR PE=1 SV=1	48.112	4.44	417	37.4101	16	25	16	80.3062	51.3224	42.446	15	26	15	117.003	58.7264	31.1751	14	27	14	107.451	54.6229	26.1391	12	24	12	94.1747	35.2938
P08133	Annexin A6 OS=Homo sapiens OX=9606 GN=ANXA6 PE=1 SV=3	75.826	5.6	673	36.9985	22	27	22	80.1048	51.1237	39.3759	23	30	23	113.204	52.1448	46.0624	31	38	31	154.157	73.3153	33.2838	19	25	19	98.6181	38.9316
Q09666	Neuroblast differentiation-associated protein AHNAK OS=Homo sapiens OX=9606 GN=AHNAK PE=1 SV=2	628.699	6.15	5890	14.4822	24	29	24	80.0736	45.2058	17.708	21	25	21	77.6588	39.6562	10.6961	16	17	16	56.1163	25.921	8.59083	10	11	10	29.2335	10.2616
P60842	Eukaryotic initiation factor 4A-I OS=Homo sapiens OX=9606 GN=EIF4A1 PE=1 SV=1	46.125	5.48	406	36.6995	16	26	8	79.3668	59.9549	37.931	18	25	9	107.292	56.6422	40.6404	18	26	8	111.856	62.3604	38.1773	17	23	9	109.674	47.9529
P13645	Keratin, type I cytoskeletal 10 OS=Homo sapiens OX=9606 GN=KRT10 PE=1 SV=6	58.792	5.21	584	35.6164	21	26	19	79.0529	64.3304	35.274	21	26	20	106.258	59.5442	32.8767	20	26	18	106.301	60.5232	29.1096	18	26	16	95.6973	49.5059
P68032	Actin, alpha cardiac muscle 1 OS=Homo sapiens OX=9606 GN=ACTC1 PE=1 SV=1	41.992	5.39	377	30.2387	12	46	1	77.1943	82.3546	29.9735	11	47	1	97.8149	90.2863	30.2387	12	48	1	103.546	97.1983	30.2387	11	31	1	97.5221	57.4242
P50990	T-complex protein 1 subunit theta OS=Homo sapiens OX=9606 GN=CCT8 PE=1 SV=4	59.583	5.6	548	47.9927	22	26	22	77.0337	47.7505	46.3504	23	26	23	100.928	57.8045	43.0657	21	27	21	111.913	58.3294	40.5109	21	23	21	87.7125	40.7922
P22314	Ubiquitin-like modifier-activating enzyme 1 OS=Homo sapiens OX=9606 GN=UBA1 PE=1 SV=3	117.774	5.76	1058	22.5898	20	24	20	76.941	58.5128	26.276	23	29	23	128.806	67.8618	29.017	25	32	25	172.664	92.4921	17.1078	15	15	15	69.423	30.9788
P27348	14-3-3 protein theta OS=Homo sapiens OX=9606 GN=YWHAQ PE=1 SV=1	27.747	4.78	245	48.5714	15	26	12	76.4438	60.3815	51.4286	17	29	12	109.484	66.6138	44.898	13	17	10	71.3311	40.4047	41.2245	14	25	10	110.426	53.773
P31948	Stress-induced-phosphoprotein 1 OS=Homo sapiens OX=9606 GN=STIP1 PE=1 SV=1	62.599	6.8	543	39.4107	23	29	23	74.9991	36.4118	33.7017	19	24	19	72.3555	33.3401	41.989	23	30	23	102.69	52.2009	38.1215	21	27	21	82.8046	26.1551
Q7KZF4	Staphylococcal nuclease domain-containing protein 1 OS=Homo sapiens OX=9606 GN=SND1 PE=1 SV=1	101.934	7.17	910	28.2418	23	25	23	74.7361	59.2415	27.4725	24	28	24	97.6895	51.7361	31.5385	26	29	26	117.03	61.7728	22.6374	20	22	20	83.551	38.9958
P60174	Triosephosphate isomerase OS=Homo sapiens OX=9606 GN=TPI1 PE=1 SV=3	30.772	5.92	286	51.7483	14	22	14	74.0722	65.6379	50	14	19	14	99.1689	56.7968	50	14	21	14	105.703	57.5321	39.1608	12	17	12	91.3102	50.4395
Q13200	26S proteasome non-ATPase regulatory subunit 2 OS=Homo sapiens OX=9606 GN=PSMD2 PE=1 SV=3	100.136	5.2	908	26.8722	20	23	20	72.9505	50.7772	24.4493	18	23	18	108.156	49.7979	33.0396	27	31	27	141.544	60.1228	21.9163	16	19	16	84.1524	36.0031
P53396	ATP-citrate synthase OS=Homo sapiens OX=9606 GN=ACLY PE=1 SV=3	120.762	7.33	1101	20.3451	20	23	20	72.5534	53.3087	18.8919	18	22	18	91.4404	49.5949	24.069	24	29	24	127.624	64.9441	6.63034	7	7	7	20.3442	8.54643
Q8NBS9	Thioredoxin domain-containing protein 5 OS=Homo sapiens OX=9606 GN=TXNDC5 PE=1 SV=2	47.599	5.97	432	38.6574	18	25	18	72.3498	46.8937	41.4352	19	25	19	100.706	46.6967	40.0463	17	26	16	112.683	53.6184	40.0463	16	22	16	87.7389	33.152
P49368	T-complex protein 1 subunit gamma OS=Homo sapiens OX=9606 GN=CCT3 PE=1 SV=4	60.495	6.49	545	39.8165	22	24	22	70.5709	47.1885	44.2202	24	26	24	98.7823	53.8165	49.5413	26	29	26	118.871	61.555	32.1101	18	19	18	75.7617	30.3293
P35527	Keratin, type I cytoskeletal 9 OS=Homo sapiens OX=9606 GN=KRT9 PE=1 SV=3	62.027	5.24	623	28.4109	16	25	15	70.1691	51.2459	34.1894	16	29	16	98.7934	60.329	26.3242	14	18	13	63.856	33.9207	21.9904	14	21	13	74.7825	42.2452
P18669	Phosphoglycerate mutase 1 OS=Homo sapiens OX=9606 GN=PGAM1 PE=1 SV=2	28.786	7.18	254	53.5433	12	18	12	68.3564	55.5198	53.5433	12	20	12	111.516	53.2364	51.5748	10	14	10	80.3643	38.1897	51.5748	11	15	11	82.5705	34.6043
P19338	Nucleolin OS=Homo sapiens OX=9606 GN=NCL PE=1 SV=3	76.568	4.7	710	26.0563	23	26	23	67.7912	49.9169	27.4648	25	27	25	110.13	60.2535	26.0563	24	28	24	107.993	62.1873	20.1408	18	20	18	76.2498	35.8895
P15311	Ezrin OS=Homo sapiens OX=9606 GN=EZR PE=1 SV=4	69.37	6.27	586	30.2048	21	26	13	66.1072	49.3791	29.6928	21	25	13	73.1875	43.1956	33.1058	25	35	14	109.333	66.4985	25.0853	17	24	11	77.3514	46.5824
P49411	Elongation factor Tu, mitochondrial OS=Homo sapiens OX=9606 GN=TUFM PE=1 SV=2	49.51	7.61	452	44.2478	18	22	18	64.7698	49.6514	39.3805	15	18	15	67.5906	34.6098	28.0973	11	13	11	63.1097	33.3382	21.4602	9	10	9	40.8103	22.6201
P12268	Inosine-5'-monophosphate dehydrogenase 2 OS=Homo sapiens OX=9606 GN=IMPDH2 PE=1 SV=2	55.77	6.9	514	34.4358	16	19	16	64.2982	50.4218	32.2957	16	20	16	94.9289	48.8673	25.8755	14	16	12	77.1795	36.8991	11.4786	6	6	5	21.2214	7.25764
P36578	60S ribosomal protein L4 OS=Homo sapiens OX=9606 GN=RPL4 PE=1 SV=5	47.667	11.06	427	36.2998	14	20	14	64.1564	42.8794	40.7494	15	20	15	73.7851	33.5076	42.3888	16	22	16	95.6286	48.0668	32.0843	12	16	12	68.8957	31.9651
P07195	L-lactate dehydrogenase B chain OS=Homo sapiens OX=9606 GN=LDHB PE=1 SV=2	36.615	6.05	334	39.521	16	25	14	64.1297	41.1795	41.9162	16	27	14	78.3056	47.1974	44.3114	17	26	15	81.4598	43.547	38.3234	14	19	13	59.6637	26.2455
P34932	Heat shock 70 kDa protein 4 OS=Homo sapiens OX=9606 GN=HSPA4 PE=1 SV=4	94.271	5.19	840	29.6429	19	20	17	63.342	48.7141	31.7857	22	23	21	103.881	53.6074	32.381	23	26	22	121.029	62.5696	16.3095	12	14	11	50.8631	26.0088
P61247	40S ribosomal protein S3a OS=Homo sapiens OX=9606 GN=RPS3A PE=1 SV=2	29.926	9.73	264	44.697	14	21	14	62.6989	34.091	50.3788	16	29	16	102.755	45.3099	45.8333	15	24	15	97.8094	37.228	46.2121	14	22	14	88.4205	32.9557
P40926	Malate dehydrogenase, mitochondrial OS=Homo sapiens OX=9606 GN=MDH2 PE=1 SV=3	35.481	8.68	338	57.9882	16	22	16	62.4742	56.3586	61.8343	17	22	17	88.4221	50.9488	59.7633	16	23	16	94.6855	60.4469	44.6746	13	16	13	64.9446	30.6826
Q15084	Protein disulfide-isomerase A6 OS=Homo sapiens OX=9606 GN=PDIA6 PE=1 SV=1	48.091	5.08	440	35	14	18	14	61.988	54.4741	37.9545	13	17	13	76.2994	43.6087	37.2727	14	17	14	83.1988	45.1384	30.6818	11	15	11	76.4612	36.7659
Q14566	DNA replication licensing factor MCM6 OS=Homo sapiens OX=9606 GN=MCM6 PE=1 SV=1	92.831	5.41	821	24.3605	20	22	20	61.9097	44.1987	24.3605	20	21	20	68.0477	36.2549	21.9245	19	21	19	80.1371	44.0303	10.5968	8	9	8	34.3541	15.8483
P25705	ATP synthase subunit alpha, mitochondrial OS=Homo sapiens OX=9606 GN=ATP5F1A PE=1 SV=1	59.714	9.13	553	27.3056	16	21	16	61.7244	46.1686	32.5497	20	25	20	95.6669	55.502	36.1664	19	24	19	101.429	59.9428	22.0615	12	16	12	63.8424	28.0244
P68104	Elongation factor 1-alpha 1 OS=Homo sapiens OX=9606 GN=EEF1A1 PE=1 SV=1	50.109	9.01	462	39.1775	15	33	15	61.6105	73.4373	43.7229	17	32	17	98.5186	74.4218	41.1255	16	40	16	126.068	97.5518	24.026	10	24	10	53.4842	42.4187
Q00839	Heterogeneous nuclear ribonucleoprotein U OS=Homo sapiens OX=9606 GN=HNRNPU PE=1 SV=6	90.528	6	825	19.8788	17	22	16	60.6948	32.8721	20.3636	18	25	17	82.695	37.2023	20.3636	18	23	17	78.5518	37.9895	15.8788	14	17	14	57.4347	19.3401
P46940	Ras GTPase-activating-like protein IQGAP1 OS=Homo sapiens OX=9606 GN=IQGAP1 PE=1 SV=1	189.134	6.48	1657	13.3977	20	20	18	60.6603	33.973	11.5872	18	19	18	70.9665	33.9351	20.9415	30	33	27	146.832	68.6933	14.484	22	23	20	85.2797	36.8546
P48643	T-complex protein 1 subunit epsilon OS=Homo sapiens OX=9606 GN=CCT5 PE=1 SV=1	59.633	5.66	541	28.4658	16	22	15	60.5672	29.5	25.1386	14	17	13	54.8982	25.8344	28.0961	17	24	16	85.6874	39.7427	26.9871	17	19	16	60.6746	25.3355
P50991	T-complex protein 1 subunit delta OS=Homo sapiens OX=9606 GN=CCT4 PE=1 SV=4	57.888	7.83	539	35.8071	19	21	18	59.9844	35.098	33.7662	18	20	17	69.1674	37.8744	38.961	21	24	20	82.3559	47.885	31.3544	16	18	15	52.7529	18.402
P26641	Elongation factor 1-gamma OS=Homo sapiens OX=9606 GN=EEF1G PE=1 SV=3	50.087	6.67	437	31.1213	15	22	15	59.4848	50.9674	33.8673	16	24	16	99.1908	58.7976	33.6384	17	26	17	111.126	64.6688	34.3249	15	21	15	89.2702	45.0413
P12814	Alpha-actinin-1 OS=Homo sapiens OX=9606 GN=ACTN1 PE=1 SV=2	102.993	5.41	892	18.1614	13	19	7	59.2392	45.6276	14.0135	11	14	3	50.3759	28.5715	31.8386	24	34	14	142.902	71.0963	21.7489	15	21	9	89.4185	38.394
Q92945	Far upstream element-binding protein 2 OS=Homo sapiens OX=9606 GN=KHSRP PE=1 SV=4	73.07	7.3	711	32.3488	18	19	16	58.3902	43.1437	10.9705	7	8	5	21.2161	9.48754	35.865	19	22	17	106.706	56.4381	16.8776	10	12	8	43.7027	19.0645
Q9UQ80	Proliferation-associated protein 2G4 OS=Homo sapiens OX=9606 GN=PA2G4 PE=1 SV=3	43.759	6.55	394	38.5787	14	19	14	57.9804	42.4958	40.3553	14	20	14	67.1084	43.299	39.5939	15	20	15	72.5191	38.2436	25.8883	9	10	9	33.2855	14.3863
P04843	Dolichyl-diphosphooligosaccharide--protein glycosyltransferase subunit 1 OS=Homo sapiens OX=9606 GN=RPN1 PE=1 SV=1	68.527	6.38	607	27.3476	15	18	15	57.9027	46.7619	22.4053	13	14	13	51.6263	32.8086	33.4432	20	24	20	115.364	60.6367	27.1829	16	19	16	72.7144	38.6208
P55786	Puromycin-sensitive aminopeptidase OS=Homo sapiens OX=9606 GN=NPEPPS PE=1 SV=2	103.211	5.72	919	20.457	18	20	18	57.8356	31.2666	17.519	16	18	16	63.9916	31.9349	23.8303	20	25	20	96.8041	42.0069	11.7519	10	11	10	37.742	13.6319
P13647	Keratin, type II cytoskeletal 5 OS=Homo sapiens OX=9606 GN=KRT5 PE=1 SV=3	62.34	7.74	590	26.9492	17	19	9	56.4184	37.1082	21.3559	15	17	7	57.1911	36.9432	10	6	7	2	27.623	16.877	27.9661	19	21	9	69.8982	32.1749
P55072	Transitional endoplasmic reticulum ATPase OS=Homo sapiens OX=9606 GN=VCP PE=1 SV=4	89.266	5.26	806	24.0695	18	20	18	56.3961	44.5501	24.0695	21	23	21	76.0647	45.2011	27.4194	26	32	26	105.645	63.5965	24.938	21	24	21	86.5591	41.4707
P31939	Bifunctional purine biosynthesis protein PURH OS=Homo sapiens OX=9606 GN=ATIC PE=1 SV=3	64.575	6.71	592	30.0676	15	19	15	56.248	37.343	28.7162	14	17	14	65.0711	28.3942	37.3311	17	20	17	96.1397	53.5983	22.4662	11	14	11	55.9095	24.5762
Q9Y490	Talin-1 OS=Homo sapiens OX=9606 GN=TLN1 PE=1 SV=3	269.599	6.07	2541	8.53994	19	20	19	56.1163	35.7569	9.83865	22	24	22	86.7443	43.5701	14.6399	31	34	31	139.155	74.189	4.91932	11	12	11	43.3236	20.1195
P11586	C-1-tetrahydrofolate synthase, cytoplasmic OS=Homo sapiens OX=9606 GN=MTHFD1 PE=1 SV=3	101.495	7.3	935	21.3904	18	19	18	55.7318	41.1095	23.4225	21	22	21	79.8333	43.6874	27.0588	24	26	24	109.981	56.1061	15.615	13	13	13	51.8507	26.0042
P42704	Leucine-rich PPR motif-containing protein, mitochondrial OS=Homo sapiens OX=9606 GN=LRPPRC PE=1 SV=3	157.805	6.13	1394	14.132	18	19	18	55.6288	37.5615	16.858	25	26	25	92.9999	48.4935	19.4405	26	27	26	120.201	58.2751	14.8494	21	22	21	75.541	30.1243
P0DMV9	Heat shock 70 kDa protein 1B OS=Homo sapiens OX=9606 GN=HSPA1B PE=1 SV=1	70.009	5.66	641	24.493	14	19	12	55.3459	46.4361	27.9251	16	22	12	81.1475	53.575	29.1732	19	27	15	103.61	61.8517	22.1529	12	18	9	69.8486	38.9188
Q92616	eIF-2-alpha kinase activator GCN1 OS=Homo sapiens OX=9606 GN=GCN1 PE=1 SV=6	292.572	7.47	2671	7.60015	18	18	18	54.663	31.6443	14.0397	32	33	32	122.735	68.4314	16.3609	37	39	37	147.713	80.5102	4.08087	10	11	10	28.5358	7.41934
P53621	Coatomer subunit alpha OS=Homo sapiens OX=9606 GN=COPA PE=1 SV=2	138.258	7.66	1224	16.2582	18	19	18	53.8714	45.0339	15.9314	19	20	19	80.5799	36.1073	20.5882	21	23	21	104.272	51.733	10.7843	12	12	12	46.4472	17.443
P78371	T-complex protein 1 subunit beta OS=Homo sapiens OX=9606 GN=CCT2 PE=1 SV=4	57.452	6.46	535	27.4766	13	17	13	53.4985	40.5857	31.215	17	23	17	91.6967	51.5142	26.5421	14	19	14	76.8225	44.5496	26.729	13	16	13	68.0873	28.9397
P33991	DNA replication licensing factor MCM4 OS=Homo sapiens OX=9606 GN=MCM4 PE=1 SV=5	96.498	6.74	863	20.6257	16	17	16	52.4354	36.0569	11.5875	9	9	9	35.365	15.1165	15.6431	13	14	13	64.607	28.8179	10.7764	9	9	9	37.026	15.8458
P14314	Glucosidase 2 subunit beta OS=Homo sapiens OX=9606 GN=PRKCSH PE=1 SV=2	59.388	4.41	528	19.5076	14	17	14	52.4037	28.9361	16.0985	8	9	8	34.1901	13.6211	19.5076	13	17	13	66.5799	28.7428	19.3182	13	15	13	55.4812	23.2573
P00367	Glutamate dehydrogenase 1, mitochondrial OS=Homo sapiens OX=9606 GN=GLUD1 PE=1 SV=2	61.359	7.8	558	27.957	15	17	15	52.3145	39.9457	15.7706	8	9	8	32.4044	19.0477	22.043	11	13	11	57.8082	32.746	21.3262	10	11	10	46.6469	23.6562
P14868	Aspartate--tRNA ligase, cytoplasmic OS=Homo sapiens OX=9606 GN=DARS PE=1 SV=2	57.1	6.55	501	35.9281	16	17	16	52.1639	32.4819	35.1297	16	18	16	66.0111	36.5439	28.1437	12	12	12	54.1087	30.0231	13.7725	7	7	7	16.8282	5.80688
P50395	Rab GDP dissociation inhibitor beta OS=Homo sapiens OX=9606 GN=GDI2 PE=1 SV=2	50.631	6.47	445	35.9551	13	18	9	51.5051	33.9165	38.427	14	19	9	73.724	35.329	27.4157	10	13	6	55.4658	24.9129	26.9663	11	12	8	41.9516	13.3565
P63244	Receptor of activated protein C kinase 1 OS=Homo sapiens OX=9606 GN=RACK1 PE=1 SV=3	35.055	7.69	317	45.7413	13	15	13	51.4987	36.7851	47.9495	12	15	12	75.3127	35.0983	33.123	10	12	10	56.926	24.6251	25.8675	8	10	8	52.0335	20.5287
P02786	Transferrin receptor protein 1 OS=Homo sapiens OX=9606 GN=TFRC PE=1 SV=2	84.818	6.61	760	23.5526	15	16	15	51.4363	33.8365	19.6053	13	13	13	53.7639	29.6712	24.3421	16	17	16	71.2909	34.38	25.9211	18	20	18	82.031	33.894
P17987	T-complex protein 1 subunit alpha OS=Homo sapiens OX=9606 GN=TCP1 PE=1 SV=1	60.306	6.11	556	29.8561	16	19	16	51.0276	26.0053	29.8561	16	20	16	64.3361	36.327	28.4173	15	18	15	62.2963	39.3955	27.6978	15	17	15	60.6342	31.8079
P34897	Serine hydroxymethyltransferase, mitochondrial OS=Homo sapiens OX=9606 GN=SHMT2 PE=1 SV=3	55.958	8.53	504	32.5397	16	19	16	50.8949	33.4971	28.9683	13	14	13	47.3189	25.9553	24.0079	11	14	11	51.7523	30.0804	22.0238	10	12	10	30.2836	13.6472
P08195	4F2 cell-surface antigen heavy chain OS=Homo sapiens OX=9606 GN=SLC3A2 PE=1 SV=3	67.952	5.01	630	23.6508	14	15	14	50.8806	37.5812	21.746	11	11	11	53.0936	24.9841	24.6032	17	17	17	73.6376	42.4577	21.746	13	14	13	58.7054	30.9192
Q6S8J3	POTE ankyrin domain family member E OS=Homo sapiens OX=9606 GN=POTEE PE=2 SV=3	121.286	6.2	1075	9.67442	8	27	1	50.3172	65.958	9.48837	7	25	1	69.3996	60.2063	9.48837	7	25	1	72.2434	60.8162	9.48837	7	16	1	68.2095	35.8614
P06744	Glucose-6-phosphate isomerase OS=Homo sapiens OX=9606 GN=GPI PE=1 SV=4	63.107	8.32	558	28.853	16	20	16	50.3147	27.7278	26.5233	15	18	15	55.085	28.0464	25.448	13	16	13	53.1408	24.8845	20.9677	11	12	11	42.8314	18.8409
P29401	Transketolase OS=Homo sapiens OX=9606 GN=TKT PE=1 SV=3	67.835	7.66	623	25.3612	15	18	15	50.2006	28.4205	26.0032	14	16	14	65.901	32.2348	34.0289	19	27	19	110.427	54.3658	25.6822	13	16	13	62.1396	20.819
Q04637	Eukaryotic translation initiation factor 4 gamma 1 OS=Homo sapiens OX=9606 GN=EIF4G1 PE=1 SV=4	175.382	5.33	1599	11.0694	16	16	16	50.0004	32.6159	11.0694	15	16	15	68.6374	37.1274	16.823	28	35	28	122.889	67.9706	12.8205	18	18	18	65.3383	27.938
P52272	Heterogeneous nuclear ribonucleoprotein M OS=Homo sapiens OX=9606 GN=HNRNPM PE=1 SV=3	77.464	8.7	730	25.6164	16	18	16	49.7545	32.1297	24.3836	15	16	15	54.8359	28.3313	24.1096	15	19	15	74.2082	34.5958	11.9178	7	8	7	25.8258	10.9117
Q86VP6	Cullin-associated NEDD8-dissociated protein 1 OS=Homo sapiens OX=9606 GN=CAND1 PE=1 SV=2	136.289	5.78	1230	16.1789	18	18	18	49.5262	30.0635	14.4715	16	17	16	55.8054	29.7235	15.4472	16	17	16	67.2283	32.9109	6.50407	8	8	8	26.888	12.2147
Q14152	Eukaryotic translation initiation factor 3 subunit A OS=Homo sapiens OX=9606 GN=EIF3A PE=1 SV=1	166.468	6.79	1382	15.8466	18	19	18	49.3299	34.2201	17.8003	24	26	24	79.9897	42.7721	30.8973	38	40	38	144.66	79.8346	18.5962	23	25	23	76.7765	33.9446
P22102	Trifunctional purine biosynthetic protein adenosine-3 OS=Homo sapiens OX=9606 GN=GART PE=1 SV=1	107.699	6.7	1010	16.2376	14	16	14	48.9248	33.5163	15.0495	13	15	13	66.5399	37.222	22.7723	21	25	21	128.989	62.274	13.7624	13	13	13	45.1633	21.7747
Q13310	Polyadenylate-binding protein 4 OS=Homo sapiens OX=9606 GN=PABPC4 PE=1 SV=1	70.738	9.26	644	23.6025	15	16	10	48.7409	34.6409	28.4161	18	19	12	65.2797	32.1982	26.7081	18	20	11	69.622	31.0358	24.3789	16	18	11	69.96	23.0657
Q02790	Peptidyl-prolyl cis-trans isomerase FKBP4 OS=Homo sapiens OX=9606 GN=FKBP4 PE=1 SV=3	51.772	5.43	459	34.2048	14	17	14	48.7159	35.8159	29.4118	11	13	11	42.6332	17.6464	27.451	10	10	10	35.3975	15.2578	16.122	7	7	7	18.5243	9.94874
P00491	Purine nucleoside phosphorylase OS=Homo sapiens OX=9606 GN=PNP PE=1 SV=2	32.097	6.95	289	49.827	11	13	11	47.9385	37.023	34.2561	8	11	8	50.3067	30.1476	14.1869	4	4	4	17.4817	8.79975	30.4498	7	7	7	32.4581	16.8536
P49588	Alanine--tRNA ligase, cytoplasmic OS=Homo sapiens OX=9606 GN=AARS PE=1 SV=2	106.743	5.53	968	18.1818	16	16	16	47.8454	33.9362	13.2231	11	11	11	38.8934	20.2656	18.4917	16	16	16	64.0157	30.9913	3.71901	3	3	3	9.29381	2.24973
Q9P2J5	Leucine--tRNA ligase, cytoplasmic OS=Homo sapiens OX=9606 GN=LARS PE=1 SV=2	134.379	7.3	1176	14.3707	16	16	16	47.7901	33.5106	14.966	16	17	16	68.9998	38.3992	13.7755	15	16	15	79.1111	38.5388	9.18367	9	9	9	32.5235	17.8357
P12956	X-ray repair cross-complementing protein 6 OS=Homo sapiens OX=9606 GN=XRCC6 PE=1 SV=2	69.799	6.64	609	22.0033	14	16	14	47.6106	34.8499	32.3481	19	22	19	86.7943	39.4321	37.931	21	28	21	123.681	60.2757	29.2282	18	23	18	87.8579	31.8366
Q9Y4L1	Hypoxia up-regulated protein 1 OS=Homo sapiens OX=9606 GN=HYOU1 PE=1 SV=1	111.266	5.22	999	13.5135	13	15	13	47.2146	33.3555	17.5175	18	21	18	82.4877	42.8917	19.9199	20	24	20	95.1275	46.4836	20.4204	21	23	21	89.5582	34.8838
P47897	Glutamine--tRNA ligase OS=Homo sapiens OX=9606 GN=QARS PE=1 SV=1	87.743	7.15	775	20	15	16	14	47.1471	30.9354	16.5161	12	13	11	44.9067	22.7788	24.129	17	21	17	83.2428	44.1435	8.12903	5	5	5	20.4352	5.13692
Q9Y265	RuvB-like 1 OS=Homo sapiens OX=9606 GN=RUVBL1 PE=1 SV=1	50.196	6.42	456	30.7018	10	13	10	46.56	42.0419	27.6316	10	13	10	60.8465	32.7488	25.2193	9	11	9	53.6364	29.3257	23.9035	9	10	9	40.0411	15.2695
O43776	Asparagine--tRNA ligase, cytoplasmic OS=Homo sapiens OX=9606 GN=NARS PE=1 SV=1	62.903	6.25	548	22.8102	13	15	13	45.7005	34.7492	26.0949	14	15	14	55.9952	31.8945	12.2263	6	7	6	29.2755	16.6783	6.20438	2	2	2	12.7792	3.49474
P13010	X-ray repair cross-complementing protein 5 OS=Homo sapiens OX=9606 GN=XRCC5 PE=1 SV=3	82.652	5.81	732	18.0328	13	16	12	45.6358	28.1029	13.7978	9	10	9	35.9555	18.1187	29.3716	24	30	23	107.801	57.727	17.7596	15	18	14	73.6608	32.4875
Q15046	Lysine--tRNA ligase OS=Homo sapiens OX=9606 GN=KARS PE=1 SV=3	68.005	6.35	597	21.1055	13	16	13	45.5965	24.4461	28.9782	17	19	17	63.2745	29.5619	30.1508	17	20	17	80.4321	39.2532	16.2479	10	11	10	42.9484	15.4129
P24752	Acetyl-CoA acetyltransferase, mitochondrial OS=Homo sapiens OX=9606 GN=ACAT1 PE=1 SV=1	45.171	8.85	427	37.7049	14	15	14	45.2936	33.4997	35.5972	13	15	13	61.9658	37.3321	40.0468	14	16	14	75.154	40.2569	25.0585	9	11	9	53.1282	26.2569
P26639	Threonine--tRNA ligase, cytoplasmic OS=Homo sapiens OX=9606 GN=TARS PE=1 SV=3	83.382	6.67	723	22.545	15	15	15	45.0365	30.1884	7.60719	5	5	5	20.2924	11.9997	21.0235	15	19	15	70.9787	31.418	17.704	12	12	12	43.4894	16.2989
P49748	Very long-chain specific acyl-CoA dehydrogenase, mitochondrial OS=Homo sapiens OX=9606 GN=ACADVL PE=1 SV=1	70.345	8.75	655	24.4275	14	16	14	45.0058	24.1881	21.2214	13	13	13	41.9804	21.7453	26.4122	15	19	15	85.8935	43.3569	17.0992	10	11	10	39.2051	18.1513
Q99798	Aconitate hydratase, mitochondrial OS=Homo sapiens OX=9606 GN=ACO2 PE=1 SV=2	85.372	7.61	780	17.8205	12	14	12	44.075	39.382	11.7949	7	7	7	32.2561	17.9404	23.8462	15	17	15	87.8465	45.9367	18.9744	13	14	13	64.345	27.139
Q92841	Probable ATP-dependent RNA helicase DDX17 OS=Homo sapiens OX=9606 GN=DDX17 PE=1 SV=2	80.222	8.27	729	19.7531	13	14	7	43.6055	24.4957	16.0494	11	12	7	42.4704	21.6284	21.6735	15	17	9	65.5301	34.1735	21.1248	12	13	7	52.7856	27.937
P26640	Valine--tRNA ligase OS=Homo sapiens OX=9606 GN=VARS PE=1 SV=4	140.387	7.59	1264	12.1044	12	13	12	43.2941	30.4129	17.1677	17	21	17	98.1892	46.9708	14.2405	14	17	14	77.135	34.6359	10.8386	11	12	11	55.4496	22.0984
Q9BXJ9	N-alpha-acetyltransferase 15, NatA auxiliary subunit OS=Homo sapiens OX=9606 GN=NAA15 PE=1 SV=1	101.208	7.42	866	13.6259	13	15	13	43.0348	26.3456	16.1663	16	16	16	49.0642	25.58	18.7067	17	17	17	60.2753	32.0272	13.164	12	13	12	34.3632	11.8176
Q9Y230	RuvB-like 2 OS=Homo sapiens OX=9606 GN=RUVBL2 PE=1 SV=3	51.125	5.64	463	28.2937	12	13	12	43.0188	32.5313	35.8531	15	17	15	73.9445	39.3239	20.0864	8	9	8	44.398	21.6505	24.1901	10	10	10	47.6319	20.1038
P11940	Polyadenylate-binding protein 1 OS=Homo sapiens OX=9606 GN=PABPC1 PE=1 SV=2	70.626	9.5	636	21.6981	13	14	8	42.8919	27.8981	24.5283	15	18	9	79.2321	37.0947	29.0881	18	21	11	89.7811	38.0941	21.6981	13	14	8	65.5677	24.8126
P43490	Nicotinamide phosphoribosyltransferase OS=Homo sapiens OX=9606 GN=NAMPT PE=1 SV=1	55.487	7.15	491	29.3279	15	17	15	42.5969	30.5443	29.1242	15	18	15	54.3367	31.4567	27.9022	14	15	14	52.002	26.5576	27.0876	13	14	13	43.4534	20.5203
Q92688	Acidic leucine-rich nuclear phosphoprotein 32 family member B OS=Homo sapiens OX=9606 GN=ANP32B PE=1 SV=1	28.77	4.06	251	32.2709	10	14	4	42.2837	27.4205	27.0916	9	13	4	44.3457	25.0814	12.3506	3	3	3	10.471	5.28154	17.5299	6	10	3	32.5942	16.1749
P23396	40S ribosomal protein S3 OS=Homo sapiens OX=9606 GN=RPS3 PE=1 SV=2	26.671	9.66	243	56.3786	13	17	13	42.0458	35.1007	53.0864	13	18	13	49.7226	39.0344	49.3827	12	14	12	45.0388	21.5514	41.5638	10	12	10	46.1161	23.6914
P31946	14-3-3 protein beta/alpha OS=Homo sapiens OX=9606 GN=YWHAB PE=1 SV=3	28.065	4.83	246	37.3984	8	15	4	41.7882	26.7137	40.6504	10	17	4	56.6811	32.2731	25.2033	6	10	2	38.6561	17.7512	37.8049	9	16	4	67.9055	34.8425
P40939	Trifunctional enzyme subunit alpha, mitochondrial OS=Homo sapiens OX=9606 GN=HADHA PE=1 SV=2	82.947	9.04	763	19.2661	12	14	12	41.6794	27.9987	24.9017	15	17	15	83.946	42.8786	28.4404	18	20	18	100.342	51.6378	19.2661	13	14	13	50.4922	18.2447
P22234	Multifunctional protein ADE2 OS=Homo sapiens OX=9606 GN=PAICS PE=1 SV=3	47.049	7.23	425	32.9412	13	14	13	41.5773	32.4625	33.1765	14	14	14	52.206	30.214	27.0588	13	14	13	57.8812	33.148	20.2353	9	9	9	29.8243	15.995
P23526	Adenosylhomocysteinase OS=Homo sapiens OX=9606 GN=AHCY PE=1 SV=4	47.685	6.34	432	28.2407	11	13	11	41.4565	30.5032	27.0833	12	14	12	54.0631	29.8567	18.287	8	10	8	49.2302	23.3127	18.287	7	7	7	30.8886	13.3988
P26010	Integrin beta-7 OS=Homo sapiens OX=9606 GN=ITGB7 PE=1 SV=1	86.847	6.04	798	15.5388	11	13	11	41.433	30.8304	12.782	9	11	9	46.3267	26.3623	22.9323	15	17	15	78.5919	39.9474	10.5263	7	9	7	43.4971	18.7722
P61981	14-3-3 protein gamma OS=Homo sapiens OX=9606 GN=YWHAG PE=1 SV=2	28.285	4.89	247	36.0324	10	15	6	41.4205	18.5974	36.0324	10	15	6	50.3709	23.721	29.1498	8	10	5	36.8386	15.24	31.9838	9	14	5	54.162	29.6384
P63104	14-3-3 protein zeta/delta OS=Homo sapiens OX=9606 GN=YWHAZ PE=1 SV=1	27.728	4.79	245	47.3469	12	16	8	40.9565	27.4307	47.3469	13	18	8	53.6391	32.405	26.5306	6	9	3	33.5565	17.6819	36.7347	11	16	6	56.1044	29.0952
Q14974	Importin subunit beta-1 OS=Homo sapiens OX=9606 GN=KPNB1 PE=1 SV=2	97.108	4.78	876	14.6119	11	14	11	40.926	26.3049	10.7306	9	12	9	39.9882	15.3535	15.6393	11	15	11	68.4824	32.6054	12.3288	9	10	9	38.0133	12.6567
P62424	60S ribosomal protein L7a OS=Homo sapiens OX=9606 GN=RPL7A PE=1 SV=2	29.977	10.61	266	34.2105	12	14	12	40.5032	36.2429	37.218	12	14	12	48.313	30.2557	29.6992	10	11	10	40.2829	20.1508	34.5865	11	12	11	37.6433	18.4463
P61978	Heterogeneous nuclear ribonucleoprotein K OS=Homo sapiens OX=9606 GN=HNRNPK PE=1 SV=1	50.944	5.54	463	27.2138	11	15	11	40.3886	28.8003	29.1577	12	17	12	68.2072	41.1736	33.9093	14	18	14	72.6214	39.2568	22.2462	9	15	9	56.5113	29.0958
Q13263	Transcription intermediary factor 1-beta OS=Homo sapiens OX=9606 GN=TRIM28 PE=1 SV=5	88.493	5.77	835	19.0419	12	14	12	40.2787	22.8511	16.7665	13	16	13	58.147	25.7097	11.7365	9	10	9	42.1395	21.2082	5.98802	4	4	4	17.8741	5.72415
P55884	Eukaryotic translation initiation factor 3 subunit B OS=Homo sapiens OX=9606 GN=EIF3B PE=1 SV=3	92.424	5	814	15.602	11	12	11	40.1815	29.2684	15.8477	11	12	11	55.1061	27.1709	18.3047	13	15	13	64.147	33.4495	7.73956	6	6	6	26.1947	10.2061
P51858	Hepatoma-derived growth factor OS=Homo sapiens OX=9606 GN=HDGF PE=1 SV=1	26.772	4.73	240	45.4167	10	14	9	39.8381	29.8541	48.3333	10	13	10	46.9083	24.5865	26.25	7	8	6	29.3337	11.0685	22.5	6	8	5	22.2832	6.50238
P17844	Probable ATP-dependent RNA helicase DDX5 OS=Homo sapiens OX=9606 GN=DDX5 PE=1 SV=1	69.105	8.92	614	20.684	13	14	7	39.8344	23.6673	19.3811	12	13	8	44.3058	22.5205	29.1531	18	20	12	81.1912	38.2306	23.2899	16	17	11	59.2962	27.6024
P49257	Protein ERGIC-53 OS=Homo sapiens OX=9606 GN=LMAN1 PE=1 SV=2	57.513	6.77	510	31.7647	13	13	13	39.7098	31.2449	17.451	10	10	10	36.5872	15.9733	19.0196	8	8	8	35.295	11.5058	7.64706	5	5	5	17.5545	8.11971
P29692	Elongation factor 1-delta OS=Homo sapiens OX=9606 GN=EEF1D PE=1 SV=5	31.103	5.01	281	33.452	8	11	6	39.6594	29.503	34.5196	8	10	8	40.0522	20.4692	29.8932	6	6	6	35.617	15.9455	20.6406	4	5	4	32.7335	12.1581
P33993	DNA replication licensing factor MCM7 OS=Homo sapiens OX=9606 GN=MCM7 PE=1 SV=4	81.257	6.46	719	20.5841	12	12	12	39.5672	32.6151	7.09318	5	5	5	16.3531	8.89202	24.7566	14	14	14	68.3366	38.0459	13.3519	8	9	8	36.3506	18.4393
Q13435	Splicing factor 3B subunit 2 OS=Homo sapiens OX=9606 GN=SF3B2 PE=1 SV=2	100.165	5.67	895	14.3017	14	15	14	38.9832	24.5591	19.1061	16	16	16	56.4897	31.3132	18.6592	15	16	15	62.805	35.1558	15.1955	13	14	13	52.1165	24.3838
P06753	Tropomyosin alpha-3 chain OS=Homo sapiens OX=9606 GN=TPM3 PE=1 SV=2	32.93	4.72	285	28.7719	11	13	5	38.8048	28.5191	27.3684	9	11	4	41.4734	25.0548	17.8947	6	7	3	33.0636	17.856	23.8596	9	11	4	51.2609	24.4831
P61160	Actin-related protein 2 OS=Homo sapiens OX=9606 GN=ACTR2 PE=1 SV=1	44.732	6.74	394	27.1574	10	13	10	38.8048	29.5187	22.335	8	10	8	37.0692	24.322	21.5736	8	10	8	36.9194	19.3321	18.7817	7	8	7	25.5529	13.0886
P18124	60S ribosomal protein L7 OS=Homo sapiens OX=9606 GN=RPL7 PE=1 SV=1	29.207	10.65	248	35.0806	12	14	12	38.746	24.4634	34.6774	11	12	11	37.4239	23.4474	25.8065	6	6	6	21.5298	14.8006	31.0484	9	10	9	31.041	11.4067
P29144	Tripeptidyl-peptidase 2 OS=Homo sapiens OX=9606 GN=TPP2 PE=1 SV=4	138.263	6.32	1249	10.1681	11	13	11	38.7142	22.7844	15.2922	17	18	17	62.2987	30.4197	17.9343	20	22	20	95.6212	47.4393	10.8086	11	12	11	50.256	15.4869
Q06830	Peroxiredoxin-1 OS=Homo sapiens OX=9606 GN=PRDX1 PE=1 SV=1	22.096	8.13	199	56.7839	13	16	11	38.6889	34.2642	60.3015	14	20	10	65.9691	42.4272	19.598	4	4	2	14.6361	8.27618	42.2111	9	9	8	27.9825	17.0266
Q12931	Heat shock protein 75 kDa, mitochondrial OS=Homo sapiens OX=9606 GN=TRAP1 PE=1 SV=3	80.06	8.21	704	18.1818	13	13	13	38.4494	28.9011	13.4943	10	10	9	40.0433	21.3716	20.5966	14	15	13	60.3458	33.5475	10.9375	9	9	8	35.125	15.5058
P35580	Myosin-10 OS=Homo sapiens OX=9606 GN=MYH10 PE=1 SV=3	228.858	5.54	1976	5.01012	9	12	2	38.2493	21.4174	8.40081	14	16	4	64.6691	32.4759	16.6498	29	33	17	137.291	65.7128	5.81984	11	12	3	42.9374	17.14
P22626	Heterogeneous nuclear ribonucleoproteins A2/B1 OS=Homo sapiens OX=9606 GN=HNRNPA2B1 PE=1 SV=2	37.407	8.95	353	36.8272	12	16	9	38.1589	32.3351	24.9292	10	14	8	37.5138	22.1539	24.6459	9	12	6	37.6557	23.6281	22.0963	8	12	6	31.3851	20.2148
P25205	DNA replication licensing factor MCM3 OS=Homo sapiens OX=9606 GN=MCM3 PE=1 SV=3	90.924	5.77	808	15.9653	12	13	12	37.7979	19.7687	20.297	17	17	17	55.4562	27.2006	12.995	11	12	11	48.3063	20.3605	8.41584	7	7	7	28.3118	12.8829
Q99832	T-complex protein 1 subunit eta OS=Homo sapiens OX=9606 GN=CCT7 PE=1 SV=2	59.329	7.65	543	22.2836	12	14	12	37.5153	21.6426	24.4936	13	14	13	50.0489	26.9165	27.8085	13	16	13	67.068	34.2234	25.5985	14	15	14	49.3526	21.3949
P41250	Glycine--tRNA ligase OS=Homo sapiens OX=9606 GN=GARS PE=1 SV=3	83.113	7.03	739	17.862	14	15	14	37.4597	17.8984	11.908	9	10	9	31.4561	14.4567	19.6211	15	18	15	67.965	28.7238	14.479	11	12	11	39.3463	12.2823
P62701	40S ribosomal protein S4, X isoform OS=Homo sapiens OX=9606 GN=RPS4X PE=1 SV=2	29.579	10.15	263	42.9658	13	15	13	37.3927	24.3162	40.6844	15	18	15	49.5899	29.9594	20.1521	7	7	7	17.4347	11.4799	38.0228	13	14	13	33.7853	22.726
P29350	Tyrosine-protein phosphatase non-receptor type 6 OS=Homo sapiens OX=9606 GN=PTPN6 PE=1 SV=1	67.519	7.78	595	23.1933	14	14	13	36.9268	21.7627	11.4286	6	6	6	23.6025	9.88599	30.4202	18	19	16	69.163	32.8327	15.6303	9	9	9	35.034	9.71867
Q15365	Poly(rC)-binding protein 1 OS=Homo sapiens OX=9606 GN=PCBP1 PE=1 SV=2	37.474	7.09	356	32.8652	9	12	5	36.7189	25.9375	26.4045	8	8	4	30.3661	18.2915	30.8989	9	10	5	50.1608	21.2021	30.8989	9	9	5	36.5259	18.5174
P49736	DNA replication licensing factor MCM2 OS=Homo sapiens OX=9606 GN=MCM2 PE=1 SV=4	101.832	5.52	904	12.5	10	12	10	36.6989	25.3567	16.5929	13	14	13	54.9523	32.5696	13.0531	10	11	10	43.63	24.1995	6.85841	5	5	5	27.033	12.6771
Q99623	Prohibitin-2 OS=Homo sapiens OX=9606 GN=PHB2 PE=1 SV=2	33.276	9.83	299	39.4649	11	12	11	36.6682	29.1936	41.806	12	14	12	55.4502	28.2843	45.4849	13	14	13	57.4993	29.9283	30.4348	8	10	8	41.5806	19.6555
Q99873	Protein arginine N-methyltransferase 1 OS=Homo sapiens OX=9606 GN=PRMT1 PE=1 SV=3	42.434	5.35	371	23.4501	9	12	9	36.6664	28.1122	17.7898	5	5	5	18.0268	8.19152	25.3369	8	9	8	41.3282	15.5572	11.5903	3	3	3	14.5973	4.41347
P23588	Eukaryotic translation initiation factor 4B OS=Homo sapiens OX=9606 GN=EIF4B PE=1 SV=2	69.11	5.73	611	20.1309	10	12	10	36.1587	27.9661	9.81997	5	7	5	22.5527	13.4501	18.0033	9	12	9	48.0849	27.2866	11.4566	6	7	6	22.3394	14.7773
P53618	Coatomer subunit beta OS=Homo sapiens OX=9606 GN=COPB1 PE=1 SV=3	107.074	6.05	953	12.4869	12	14	12	36.0249	21.5019	14.5855	12	15	12	52.9478	28.355	16.999	13	15	13	61.7148	33.7797	7.86988	7	9	7	29.5424	13.6243
Q9Y262	Eukaryotic translation initiation factor 3 subunit L OS=Homo sapiens OX=9606 GN=EIF3L PE=1 SV=1	66.684	6.34	564	21.8085	11	12	11	35.9479	17.4491	16.1348	7	7	7	35.7843	13.4231	23.227	12	12	12	49.9467	24.4268	14.539	8	9	8	35.0755	13.5977
Q9P2E9	Ribosome-binding protein 1 OS=Homo sapiens OX=9606 GN=RRBP1 PE=1 SV=5	152.365	8.6	1410	9.43262	11	11	11	35.6025	23.8738	5.67376	7	7	7	26.8169	15.2788	18.227	18	18	18	93.1203	45.3214	13.1206	15	15	15	48.3563	21.8208
P05388	60S acidic ribosomal protein P0 OS=Homo sapiens OX=9606 GN=RPLP0 PE=1 SV=1	34.252	5.97	317	36.2776	9	13	9	35.2455	26.6212	33.7539	8	10	8	42.2443	24.5861	40.3785	11	14	11	54.4035	31.9635	21.1356	6	8	6	30.7424	15.2294
O00299	Chloride intracellular channel protein 1 OS=Homo sapiens OX=9606 GN=CLIC1 PE=1 SV=4	26.906	5.17	241	43.1535	11	12	11	35.1642	29.5537	43.1535	11	13	11	46.2138	28.2695	45.6432	12	14	12	57.2975	32.461	35.6846	9	9	9	39.1703	18.9377
P37837	Transaldolase OS=Homo sapiens OX=9606 GN=TALDO1 PE=1 SV=2	37.516	6.81	337	28.7834	11	14	11	35.0429	23.8006	40.3561	15	20	15	55.0151	26.6026	38.8724	15	19	15	59.4743	27.6898	32.0475	12	15	12	41.0699	19.4527
P67936	Tropomyosin alpha-4 chain OS=Homo sapiens OX=9606 GN=TPM4 PE=1 SV=3	28.504	4.69	248	31.4516	11	12	5	35.0204	20.4348	36.6935	10	11	5	36.9487	18.44	25.4032	7	7	4	29.8449	14.1855	22.1774	8	9	3	32.4105	16.6756
P14317	Hematopoietic lineage cell-specific protein OS=Homo sapiens OX=9606 GN=HCLS1 PE=1 SV=3	53.981	4.81	486	24.4856	8	11	8	35	29.0474	17.6955	6	8	6	32.2358	16.6419	28.8066	9	12	9	62.5368	32.4856	27.1605	9	14	9	69.5725	31.2761
Q96KC8	DnaJ homolog subfamily C member 1 OS=Homo sapiens OX=9606 GN=DNAJC1 PE=1 SV=1	63.843	8.63	554	22.9242	11	12	11	34.8724	19.3025	20.0361	10	10	10	37.1187	22.6492	31.2274	14	15	14	64.3767	37.1819	23.2852	12	13	12	42.1355	16.6295
Q08211	ATP-dependent RNA helicase A OS=Homo sapiens OX=9606 GN=DHX9 PE=1 SV=4	140.869	6.84	1270	9.05512	10	11	10	34.8605	23.3543	10.2362	11	12	11	52.8588	25.6687	6.37795	7	7	7	27.5638	14.4273	4.72441	5	5	5	20.8479	6.83974
P55060	Exportin-2 OS=Homo sapiens OX=9606 GN=CSE1L PE=1 SV=3	110.346	5.77	971	12.3584	12	12	12	34.7177	21.1754	12.6674	12	12	12	42.292	17.2782	13.3883	12	12	12	45.079	21.2215	8.03296	8	8	8	28.686	14.8095
P41252	Isoleucine--tRNA ligase, cytoplasmic OS=Homo sapiens OX=9606 GN=IARS PE=1 SV=2	144.406	6.15	1262	9.50872	13	15	13	34.7112	22.3503	11.252	15	17	15	54.2974	29.7112	9.74643	13	15	13	49.4531	28.0359	7.60697	10	10	10	24.6412	8.13919
P33992	DNA replication licensing factor MCM5 OS=Homo sapiens OX=9606 GN=MCM5 PE=1 SV=5	82.233	8.37	734	15.9401	11	12	11	34.6285	22.1709	16.2125	11	12	11	35.8958	24.5029	20.9809	13	14	13	51.2048	23.9039	5.99455	4	4	4	17.0874	6.18109
P35998	26S proteasome regulatory subunit 7 OS=Homo sapiens OX=9606 GN=PSMC2 PE=1 SV=3	48.603	5.95	433	32.3326	13	13	13	34.5421	23.4479	32.7945	14	14	14	53.3065	23.316	32.7945	14	14	14	59.8918	29.1977	19.8614	8	8	8	28.6682	13.1208
P35232	Prohibitin OS=Homo sapiens OX=9606 GN=PHB PE=1 SV=1	29.786	5.76	272	37.8676	10	11	10	34.5089	22.4105	37.8676	10	11	10	40.0044	24.9807	23.1618	6	7	6	27.3045	16.1342	25.7353	7	8	7	30.5903	13.6205
Q14240	Eukaryotic initiation factor 4A-II OS=Homo sapiens OX=9606 GN=EIF4A2 PE=1 SV=2	46.373	5.48	407	21.1302	9	12	1	34.4412	23.866	24.8157	11	13	2	47.5955	21.7391	25.5528	11	14	1	58.1177	29.351	22.6044	9	10	1	39.1845	13.3317
O00410	Importin-5 OS=Homo sapiens OX=9606 GN=IPO5 PE=1 SV=4	123.55	4.94	1097	11.3036	12	12	12	34.3601	19.2582	9.57156	10	10	10	42.3723	16.9246	16.4995	16	20	16	96.332	42.5312	4.55789	6	6	6	13.1944	3.50331
Q16891	MICOS complex subunit MIC60 OS=Homo sapiens OX=9606 GN=IMMT PE=1 SV=1	83.626	6.48	758	14.6438	10	11	10	34.3315	18.9376	2.37467	2	2	2	6.06164	2.53139	17.4142	12	13	12	57.5107	25.6039	11.8734	7	7	7	31.9487	12.9853
P27635	60S ribosomal protein L10 OS=Homo sapiens OX=9606 GN=RPL10 PE=1 SV=4	24.588	10.08	214	37.8505	10	15	10	33.7411	22.8985	35.9813	10	16	10	38.483	28.3736	5.60748	2	2	2	2.96738	3.4719	30.3738	7	11	7	24.7445	10.6529
P46777	60S ribosomal protein L5 OS=Homo sapiens OX=9606 GN=RPL5 PE=1 SV=3	34.341	9.72	297	31.3131	10	12	10	33.5543	22.5015	31.3131	10	12	10	36.6298	22.2771	31.3131	12	15	12	50.1035	27.9477	24.2424	7	7	7	29.5852	14.7083
P62906	60S ribosomal protein L10a OS=Homo sapiens OX=9606 GN=RPL10A PE=1 SV=2	24.816	9.94	217	33.6406	7	12	7	33.3253	19.733	26.2673	6	10	6	38.8324	14.3888	19.8157	5	5	5	15.2856	10.0011	19.8157	4	5	4	24.5233	10.8457
P23381	Tryptophan--tRNA ligase, cytoplasmic OS=Homo sapiens OX=9606 GN=WARS PE=1 SV=2	53.132	6.23	471	25.0531	10	11	10	33.1385	26.1613	18.6837	8	8	8	32.3137	17.7721	24.2038	10	12	10	47.4348	22.4666	17.6221	7	7	7	27.6974	9.80317
P07954	Fumarate hydratase, mitochondrial OS=Homo sapiens OX=9606 GN=FH PE=1 SV=3	54.602	8.76	510	28.0392	11	12	11	32.9548	24.4148	30	11	12	11	51.6143	30.3776	20.7843	7	7	7	31.7921	19.0429	12.7451	6	7	6	27.0358	12.6966
P09651	Heterogeneous nuclear ribonucleoprotein A1 OS=Homo sapiens OX=9606 GN=HNRNPA1 PE=1 SV=5	38.723	9.13	372	26.3441	9	14	6	32.8483	26.7088	26.6129	9	14	7	50.1339	25.1502	30.6452	10	14	7	56.8359	27.7812	19.8925	7	11	5	38.0072	18.1992
P00505	Aspartate aminotransferase, mitochondrial OS=Homo sapiens OX=9606 GN=GOT2 PE=1 SV=3	47.487	9.01	430	24.8837	11	12	11	32.7613	24.096	13.7209	7	8	7	31.1838	17.8981	12.093	6	7	6	28.069	15.5952	12.093	6	7	6	27.0624	14.242
P26583	High mobility group protein B2 OS=Homo sapiens OX=9606 GN=HMGB2 PE=1 SV=2	24.019	7.81	209	29.1866	8	10	7	32.7404	20.6936	33.4928	8	11	6	43.3243	21.5429	17.7033	5	5	5	15.286	6.6486	33.4928	9	13	7	61.8968	27.7726
Q01518	Adenylyl cyclase-associated protein 1 OS=Homo sapiens OX=9606 GN=CAP1 PE=1 SV=5	51.869	8.06	475	19.5789	9	10	9	32.7114	22.1235	30.1053	13	14	13	48.2881	24.3974	21.6842	9	10	9	35.1166	20.7485	16.2105	8	8	8	23.0537	11.3866
P55084	Trifunctional enzyme subunit beta, mitochondrial OS=Homo sapiens OX=9606 GN=HADHB PE=1 SV=3	51.262	9.41	474	23.8397	12	12	12	32.5401	20.4163	25.9494	13	14	13	40.7335	18.0084	22.1519	12	12	12	35.8585	18.6313	18.7764	9	9	9	36.6791	17.9669
P15880	40S ribosomal protein S2 OS=Homo sapiens OX=9606 GN=RPS2 PE=1 SV=2	31.305	10.24	293	32.4232	9	11	9	31.9946	17.5904	27.6451	8	12	8	34.3192	14.8502	36.5188	10	14	10	49.5987	26.7726	17.4061	5	7	5	22.1409	10.1352
P35606	Coatomer subunit beta' OS=Homo sapiens OX=9606 GN=COPB2 PE=1 SV=2	102.422	5.27	906	12.0309	11	11	11	31.9445	19.8511	14.0177	11	11	11	37.694	18.8159	11.5894	10	10	10	42.9307	18.236	4.19426	4	4	4	15.5405	9.63641
P31146	Coronin-1A OS=Homo sapiens OX=9606 GN=CORO1A PE=1 SV=4	50.994	6.68	461	25.3796	11	11	11	31.8366	19.8101	25.5965	11	11	11	39.3803	19.9244	30.1518	14	14	13	48.7912	21.2292	24.9458	11	11	11	38.2547	18.1854
Q16222	UDP-N-acetylhexosamine pyrophosphorylase OS=Homo sapiens OX=9606 GN=UAP1 PE=1 SV=3	58.732	6.33	522	22.0307	11	12	11	31.7487	22.6737	22.6054	11	11	11	43.9267	23.9801	19.3487	9	9	9	35.2881	20.3313	16.6667	8	9	8	29.5728	11.17
Q14847	LIM and SH3 domain protein 1 OS=Homo sapiens OX=9606 GN=LASP1 PE=1 SV=2	29.698	7.05	261	34.4828	9	11	9	31.4483	20.2275	27.5862	8	10	8	34.1009	15.2133	22.2222	6	7	6	28.891	13.1777	21.0728	6	8	6	30.3736	12.5038
P60228	Eukaryotic translation initiation factor 3 subunit E OS=Homo sapiens OX=9606 GN=EIF3E PE=1 SV=1	52.187	6.04	445	24.9438	11	11	11	31.4357	21.2567	29.4382	12	13	12	51.3684	24.9402	26.7416	11	11	11	40.9914	18.494	27.8652	11	11	11	41.6591	18.027
P28838	Cytosol aminopeptidase OS=Homo sapiens OX=9606 GN=LAP3 PE=1 SV=3	56.131	7.93	519	21.7726	9	9	9	31.0991	21.7747	32.5626	13	13	13	57.0683	29.0256	11.368	5	5	5	24.6908	9.44012	18.6898	8	8	8	36.3823	11.6111
P54136	Arginine--tRNA ligase, cytoplasmic OS=Homo sapiens OX=9606 GN=RARS PE=1 SV=2	75.331	6.68	660	16.5152	9	10	9	31.07	18.9789	20.7576	12	13	12	45.8065	18.8745	22.2727	13	16	13	67.5781	31.4543	14.3939	7	8	7	31.278	6.84089
O15067	Phosphoribosylformylglycinamidine synthase OS=Homo sapiens OX=9606 GN=PFAS PE=1 SV=4	144.643	5.76	1338	8.81913	10	10	10	31.0129	19.9903	9.49178	11	11	11	43.0926	26.6914	9.11809	12	12	12	44.4859	20.5758	8.44544	10	10	10	40.6032	20.1256
Q8WUM4	Programmed cell death 6-interacting protein OS=Homo sapiens OX=9606 GN=PDCD6IP PE=1 SV=1	95.963	6.52	868	12.5576	9	9	9	30.9809	22.5607	15.7834	13	13	13	53.84	25.2284	16.8203	14	14	14	57.0128	25.3902	11.0599	10	10	10	28.4849	14.406
P27708	CAD protein OS=Homo sapiens OX=9606 GN=CAD PE=1 SV=3	242.829	6.46	2225	5.52809	11	11	11	30.8934	16.5259	7.82022	15	15	15	44.622	21.4345	8.94382	18	20	17	78.0223	39.3611	3.73034	7	7	7	26.6551	11.5216
O00148	ATP-dependent RNA helicase DDX39A OS=Homo sapiens OX=9606 GN=DDX39A PE=1 SV=2	49.098	5.68	427	20.1405	9	11	3	30.8822	20.5663	20.1405	9	12	3	38.0191	20.0935	22.0141	10	14	3	49.5919	27.9972	15.9251	7	8	1	27.2701	11.8432
P12004	Proliferating cell nuclear antigen OS=Homo sapiens OX=9606 GN=PCNA PE=1 SV=1	28.75	4.69	261	42.1456	11	12	11	30.8725	16.1916	37.1648	10	12	10	40.007	18.1769	36.7816	11	13	11	46.557	18.5409	26.4368	6	7	6	31.2038	15.5084
P55809	Succinyl-CoA:3-ketoacid coenzyme A transferase 1, mitochondrial OS=Homo sapiens OX=9606 GN=OXCT1 PE=1 SV=1	56.122	7.46	520	20.1923	8	9	8	30.8428	19.679	19.6154	8	9	8	33.2566	18.0237	26.1538	11	12	11	50.5059	23.3409	11.5385	5	5	5	18.6781	8.51403
P56192	Methionine--tRNA ligase, cytoplasmic OS=Homo sapiens OX=9606 GN=MARS PE=1 SV=2	101.052	6.16	900	13.1111	9	9	9	30.8125	23.9897	11.6667	8	8	8	33.9125	17.8642	12.1111	9	10	9	44.0252	21.1386	2.33333	2	2	2	4.17904	2.07084
P04844	Dolichyl-diphosphooligosaccharide--protein glycosyltransferase subunit 2 OS=Homo sapiens OX=9606 GN=RPN2 PE=1 SV=3	69.241	5.69	631	12.5198	6	8	6	30.7384	29.0193	15.0555	6	8	6	59.6392	31.4691	14.58	7	9	7	51.3801	27.7082	12.5198	6	7	6	34.97	14.6922
P40925	Malate dehydrogenase, cytoplasmic OS=Homo sapiens OX=9606 GN=MDH1 PE=1 SV=4	36.403	7.36	334	38.024	10	10	10	30.6046	22.0256	32.6347	9	9	9	36.4861	17.5737	26.0479	7	7	7	32.5977	14.0193	23.0539	6	6	6	24.1197	8.96773
P42167	Lamina-associated polypeptide 2, isoforms beta/gamma OS=Homo sapiens OX=9606 GN=TMPO PE=1 SV=2	50.639	9.38	454	21.5859	8	9	8	30.5705	22.5231	19.3833	8	8	8	32.7429	18.4873	24.6696	8	8	3	42.5779	19.3451	14.0969	6	6	2	23.4689	10.6432
P27816	Microtubule-associated protein 4 OS=Homo sapiens OX=9606 GN=MAP4 PE=1 SV=3	120.93	5.43	1152	10.2431	9	10	9	30.4567	23.1855	11.6319	10	10	10	38.8696	23.3867	14.8438	13	14	13	61.9093	34.3183	14.8438	13	15	13	60.4646	27.8072
P08670	Vimentin OS=Homo sapiens OX=9606 GN=VIM PE=1 SV=4	53.619	5.12	466	24.4635	10	10	10	30.222	21.9322	36.2661	15	15	15	52.8443	27.446	17.8112	7	7	7	29.9068	14.5725	19.9571	8	8	8	30.2281	11.5525
Q06323	Proteasome activator complex subunit 1 OS=Homo sapiens OX=9606 GN=PSME1 PE=1 SV=1	28.705	6.02	249	32.9317	9	11	9	29.924	22.716	22.0884	6	7	6	28.1722	12.5676	13.253	3	4	3	12.8491	5.89639	30.5221	8	9	8	33.105	16.9076
Q12906	Interleukin enhancer-binding factor 3 OS=Homo sapiens OX=9606 GN=ILF3 PE=1 SV=3	95.279	8.76	894	9.8434	9	10	9	29.7699	19.7614	5.48098	4	4	4	17.7916	8.70138	13.6465	10	12	10	50.3154	23.2223	5.48098	4	4	4	15.9176	4.32629
Q92974	Rho guanine nucleotide exchange factor 2 OS=Homo sapiens OX=9606 GN=ARHGEF2 PE=1 SV=4	111.473	7.27	986	11.6633	10	11	10	29.7052	18.8267	9.53347	9	10	9	34.5743	13.698	9.63489	8	9	8	33.2035	17.5857	3.95538	4	4	4	8.56589	5.12756
P48047	ATP synthase subunit O, mitochondrial OS=Homo sapiens OX=9606 GN=ATP5PO PE=1 SV=1	23.263	9.96	213	35.6808	7	10	7	29.6586	20.045	35.6808	7	9	7	29.9691	18.328	20.6573	4	4	4	17.4489	8.23919	30.5164	6	6	6	24.2581	13.7776
P06748	Nucleophosmin OS=Homo sapiens OX=9606 GN=NPM1 PE=1 SV=2	32.555	4.78	294	41.4966	9	11	9	29.647	24.5304	32.3129	7	8	7	44.2569	24.3712	38.0952	8	10	8	52.8429	31.2009	14.966	5	6	5	25.0763	14.2227
P40227	T-complex protein 1 subunit zeta OS=Homo sapiens OX=9606 GN=CCT6A PE=1 SV=3	57.988	6.68	531	19.774	12	13	12	29.4751	20.4073	28.4369	16	17	16	51.4172	27.4263	24.2938	13	13	13	44.9321	29.1543	18.8324	13	13	13	37.8784	13.183
P46063	ATP-dependent DNA helicase Q1 OS=Homo sapiens OX=9606 GN=RECQL PE=1 SV=3	73.41	7.88	649	18.0277	10	10	10	29.4449	21.0434	8.93683	5	6	5	17.7206	8.69408	18.49	11	12	11	46.7353	26.6757	8.62866	5	5	5	18.9035	8.7648
P21796	Voltage-dependent anion-selective channel protein 1 OS=Homo sapiens OX=9606 GN=VDAC1 PE=1 SV=2	30.754	8.54	283	33.2155	9	9	8	29.4	20.1762	26.1484	8	8	7	31.8987	15.9391	33.2155	9	10	8	50.9563	23.3312	29.682	8	9	8	47.9214	20.4781
P22695	Cytochrome b-c1 complex subunit 2, mitochondrial OS=Homo sapiens OX=9606 GN=UQCRC2 PE=1 SV=3	48.413	8.63	453	26.4901	8	9	8	29.1734	23.5085	37.7483	12	14	12	61.1817	34.2232	15.894	5	6	5	37.4485	16.9569	11.9205	4	4	4	16.6838	6.35263
P54577	Tyrosine--tRNA ligase, cytoplasmic OS=Homo sapiens OX=9606 GN=YARS PE=1 SV=4	59.106	7.05	528	24.2424	13	13	13	28.9204	24.0315	32.3864	16	16	16	47.3271	27.5888	24.6212	12	12	12	39.0649	19.0807	10.4167	5	5	5	18.8285	11.0623
Q02878	60S ribosomal protein L6 OS=Homo sapiens OX=9606 GN=RPL6 PE=1 SV=3	32.708	10.58	288	26.7361	11	11	11	28.7745	20.7841	31.25	12	12	12	43.1284	20.1793	31.25	12	12	12	45.8122	22.2768	26.7361	12	12	12	44.8202	17.702
Q96AE4	Far upstream element-binding protein 1 OS=Homo sapiens OX=9606 GN=FUBP1 PE=1 SV=3	67.518	7.61	644	15.3727	8	9	6	28.7609	18.6747	17.8571	10	12	8	43.1644	19.7948	21.7391	12	13	10	55.0188	27.3274	17.5466	10	11	8	45.7314	15.5693
P16152	Carbonyl reductase [NADPH] 1 OS=Homo sapiens OX=9606 GN=CBR1 PE=1 SV=3	30.356	8.32	277	42.2383	8	8	8	28.6704	23.4775	41.1552	8	8	8	43.8447	22.0519	35.3791	7	7	7	36.3479	17.1289	20.5776	5	5	5	23.2719	7.15179
P04792	Heat shock protein beta-1 OS=Homo sapiens OX=9606 GN=HSPB1 PE=1 SV=2	22.768	6.4	205	42.9268	8	9	8	28.6244	22.5961	34.1463	6	7	6	25.7087	14.6221	53.6585	12	16	12	67.1221	38.9677	51.7073	11	13	11	51.839	26.7989
Q06210	Glutamine--fructose-6-phosphate aminotransferase [isomerizing] 1 OS=Homo sapiens OX=9606 GN=GFPT1 PE=1 SV=3	78.756	7.11	699	12.7325	8	9	8	28.3395	14.4358	1.57368	1	1	1	2.25212	0	25.3219	16	16	14	63.7992	28.4531	10.7296	7	8	7	28.4732	10.5452
Q15306	Interferon regulatory factor 4 OS=Homo sapiens OX=9606 GN=IRF4 PE=1 SV=1	51.739	6.86	451	21.5078	8	9	8	28.2936	18.9934	15.0776	6	7	6	24.1251	8.28995	24.3902	9	11	9	51.8008	25.4927	17.2949	7	8	7	35.0575	12.3012
Q99460	26S proteasome non-ATPase regulatory subunit 1 OS=Homo sapiens OX=9606 GN=PSMD1 PE=1 SV=2	105.769	5.39	953	14.3757	11	11	11	27.836	20.3889	9.44386	8	8	8	23.9073	13.6336	12.382	8	8	8	44.6581	24.7344	2.93809	2	2	2	4.27025	0
Q08J23	tRNA (cytosine(34)-C(5))-methyltransferase OS=Homo sapiens OX=9606 GN=NSUN2 PE=1 SV=2	86.416	6.77	767	12.5163	8	9	8	27.8344	17.7753	11.4733	8	8	8	31.0687	15.0875	25.163	17	19	17	81.3838	44.0134	2.21643	2	2	2	4.22482	1.95066
Q8NC51	Plasminogen activator inhibitor 1 RNA-binding protein OS=Homo sapiens OX=9606 GN=SERBP1 PE=1 SV=2	44.938	8.65	408	26.2255	10	11	10	27.7826	21.3966	25	11	12	11	40.409	27.907	25	11	14	11	44.3758	29.3097	23.0392	8	10	8	29.4403	18.8736
Q92598	Heat shock protein 105 kDa OS=Homo sapiens OX=9606 GN=HSPH1 PE=1 SV=1	96.804	5.39	858	12.4709	9	9	7	27.6517	18.9742	10.373	7	7	6	30.5665	13.5659	15.3846	11	11	10	45.0123	21.1429	5.82751	4	4	2	14.3439	4.56491
P19623	Spermidine synthase OS=Homo sapiens OX=9606 GN=SRM PE=1 SV=1	33.803	5.49	302	33.7748	9	9	9	27.6193	21.4282	16.8874	6	8	6	29.8172	17.5859	23.1788	7	7	7	29.8385	17.3979	12.2517	4	4	4	10.7222	4.74703
Q13838	Spliceosome RNA helicase DDX39B OS=Homo sapiens OX=9606 GN=DDX39B PE=1 SV=1	48.96	5.67	428	15.8879	7	9	1	27.5886	18.036	16.5888	7	9	1	28.2262	15.6557	20.5607	9	12	2	41.1304	22.8484	15.8879	7	8	1	26.2469	9.7866
Q15366	Poly(rC)-binding protein 2 OS=Homo sapiens OX=9606 GN=PCBP2 PE=1 SV=1	38.556	6.79	365	27.3973	7	9	3	27.4163	21.2413	24.1096	7	7	3	26.2468	15.7586	24.1096	7	8	3	36.2991	16.2978	29.589	8	8	4	32.8111	15.724
Q96QK1	Vacuolar protein sorting-associated protein 35 OS=Homo sapiens OX=9606 GN=VPS35 PE=1 SV=2	91.649	5.49	796	10.3015	7	8	7	27.4019	20.0334	6.03015	4	4	4	16.2182	7.69975	10.4271	7	7	7	37.6736	18.0606	5.52764	4	4	4	11.3893	4.4767
Q16181	Septin-7 OS=Homo sapiens OX=9606 GN=SEPT7 PE=1 SV=2	50.648	8.63	437	19.9085	8	9	7	27.2925	15.8848	13.2723	5	7	4	28.3492	12.1643	14.1876	6	7	5	22.8006	9.74196	9.38215	4	4	3	13.3777	5.42949
Q9P258	Protein RCC2 OS=Homo sapiens OX=9606 GN=RCC2 PE=1 SV=2	56.049	8.78	522	20.1149	9	10	9	27.2872	19.1233	16.092	8	9	8	29.7865	15.2277	11.1111	5	6	5	17.7961	11.0628	6.70498	4	4	4	11.1722	4.78604
Q9NY33	Dipeptidyl peptidase 3 OS=Homo sapiens OX=9606 GN=DPP3 PE=1 SV=2	82.538	5.1	737	13.0258	8	9	8	27.2774	14.6396	8.2768	6	6	6	16.4573	5.71867	13.4328	9	9	9	40.4492	14.5683	2.44233	1	1	1	8.01462	2.44293
P01834	Immunoglobulin kappa constant OS=Homo sapiens OX=9606 GN=IGKC PE=1 SV=2	11.758	6.52	107	66.3551	4	8	4	27.268	28.6025	66.3551	4	8	4	44.4128	27.1189	66.3551	4	8	1	43.9198	23.3808	51.4019	3	7	1	36.9282	19.1853
P42765	3-ketoacyl-CoA thiolase, mitochondrial OS=Homo sapiens OX=9606 GN=ACAA2 PE=1 SV=2	41.898	8.09	397	19.1436	8	10	8	27.2465	18.5275	24.6851	9	13	9	40.7248	19.5512	17.3804	6	6	6	27.7743	10.7132	12.3426	5	6	5	15.2278	6.80928
P14324	Farnesyl pyrophosphate synthase OS=Homo sapiens OX=9606 GN=FDPS PE=1 SV=4	48.245	6.15	419	16.2291	6	8	6	27.1925	18.0582	17.4224	6	8	6	34.2139	18.95	7.39857	3	4	3	17.2676	8.48753	11.6945	4	6	4	26.9965	12.6405
Q9UKY7	Protein CDV3 homolog OS=Homo sapiens OX=9606 GN=CDV3 PE=1 SV=1	27.318	6.4	258	52.3256	8	9	8	27.0861	16.5529	34.8837	6	7	6	29.806	10.975	20.155	3	3	3	15.4788	8.51324	23.2558	4	4	4	13.3703	6.07351
P05198	Eukaryotic translation initiation factor 2 subunit 1 OS=Homo sapiens OX=9606 GN=EIF2S1 PE=1 SV=3	36.089	5.08	315	30.4762	9	9	9	26.9931	18.5643	37.7778	12	13	12	41.0997	17.3281	25.0794	8	8	8	24.7297	12.1784	34.2857	10	10	10	31.6612	13.1427
P39023	60S ribosomal protein L3 OS=Homo sapiens OX=9606 GN=RPL3 PE=1 SV=2	46.08	10.18	403	22.3325	12	12	12	26.9726	14.2415	28.2878	13	14	13	35.9401	18.2344	18.1141	9	9	9	27.6956	12.9748	23.8213	12	13	12	35.5082	11.5859
Q96KP4	Cytosolic non-specific dipeptidase OS=Homo sapiens OX=9606 GN=CNDP2 PE=1 SV=2	52.845	5.97	475	22.5263	8	8	8	26.9691	19.4631	23.7895	9	10	9	43.7667	21.3634	10.1053	3	3	3	16.5059	8.55077	5.68421	3	3	3	10.78	6.25229
O14980	Exportin-1 OS=Homo sapiens OX=9606 GN=XPO1 PE=1 SV=1	123.306	6.06	1071	9.89729	11	11	11	26.9336	14.0849	11.6713	13	13	13	43.7293	23.6483	12.3249	14	14	14	47.7177	17.3701	2.42764	3	3	3	9.2263	4.06476
Q96AG4	Leucine-rich repeat-containing protein 59 OS=Homo sapiens OX=9606 GN=LRRC59 PE=1 SV=1	34.909	9.57	307	24.43	6	8	6	26.9133	19.7716	27.6873	7	9	7	40.1582	23.9365	21.1726	5	7	5	33.4847	15.196	19.2182	5	6	5	23.7823	11.8558
O60664	Perilipin-3 OS=Homo sapiens OX=9606 GN=PLIN3 PE=1 SV=3	47.046	5.44	434	18.894	6	8	6	26.5904	19.4517	21.1982	6	6	6	31.9264	18.092	19.5853	6	8	6	32.5764	16.4949	6.91244	2	2	2	9.9182	5.51939
O75390	Citrate synthase, mitochondrial OS=Homo sapiens OX=9606 GN=CS PE=1 SV=2	51.68	8.32	466	21.2446	10	10	10	26.4049	20.8536	19.3133	9	9	9	30.2852	16.1772	17.8112	8	8	8	27.0857	12.4913	9.87124	4	4	4	18.4076	8.29241
Q9Y678	Coatomer subunit gamma-1 OS=Homo sapiens OX=9606 GN=COPG1 PE=1 SV=1	97.655	5.47	874	12.8146	10	10	10	26.3149	14.8449	20.1373	15	16	15	67.758	32.6691	19.3364	14	16	11	70.5428	30.3855	7.78032	6	8	6	27.4562	8.46297
P41091	Eukaryotic translation initiation factor 2 subunit 3 OS=Homo sapiens OX=9606 GN=EIF2S3 PE=1 SV=3	51.077	8.4	472	18.0085	7	8	7	26.3004	15.616	23.7288	10	11	10	37.1682	16.6452	14.4068	6	7	6	26.8262	12.3843	17.3729	7	8	7	35.251	15.6465
P18206	Vinculin OS=Homo sapiens OX=9606 GN=VCL PE=1 SV=4	123.722	5.66	1134	8.90653	9	9	9	26.266	12.8951	10.0529	9	9	9	32.9523	18.0298	16.843	16	17	16	77.6817	34.2363	6.43739	6	6	6	22.8929	10.7631
Q14103	Heterogeneous nuclear ribonucleoprotein D0 OS=Homo sapiens OX=9606 GN=HNRNPD PE=1 SV=1	38.41	7.81	355	24.7887	10	10	8	26.1787	15.4206	24.2254	8	8	6	27.0454	15.3209	23.9437	8	8	6	30.1545	14.0046	10.9859	4	4	3	14.1217	4.4445
P51659	Peroxisomal multifunctional enzyme type 2 OS=Homo sapiens OX=9606 GN=HSD17B4 PE=1 SV=3	79.636	8.84	736	14.2663	9	9	9	26.1728	19.0871	10.1902	6	6	6	27.6329	14.4965	17.1196	11	12	11	53.6456	24.892	11.1413	7	7	7	27.8119	11.7329
P30041	Peroxiredoxin-6 OS=Homo sapiens OX=9606 GN=PRDX6 PE=1 SV=3	25.019	6.38	224	41.5179	9	10	9	26.1093	17.3187	45.0893	10	11	10	35.1399	15.4399	49.5536	10	10	10	38.7338	16.3061	41.5179	9	9	9	38.6479	11.8207
P05141	ADP/ATP translocase 2 OS=Homo sapiens OX=9606 GN=SLC25A5 PE=1 SV=7	32.831	9.69	298	24.1611	8	10	3	25.884	14.0562	17.4497	6	8	1	21.7302	11.3084	21.1409	7	9	7	25.6679	13.4888	21.4765	7	9	1	27.8815	12.6061
Q16531	DNA damage-binding protein 1 OS=Homo sapiens OX=9606 GN=DDB1 PE=1 SV=1	126.887	5.26	1140	7.45614	9	9	9	25.8679	15.7005	6.22807	7	8	7	30.0674	13.0205	12.7193	13	15	13	63.8921	29.2201	4.29825	5	5	5	16.784	6.68783
P01891	HLA class I histocompatibility antigen, A-68 alpha chain OS=Homo sapiens OX=9606 GN=HLA-A PE=1 SV=4	40.883	6.7	365	26.0274	7	8	2	25.849	19.6337	38.3562	10	11	3	56.066	27.6516	23.2877	6	7	1	32.2186	13.8024	24.9315	7	8	2	42.6425	13.5058
Q13347	Eukaryotic translation initiation factor 3 subunit I OS=Homo sapiens OX=9606 GN=EIF3I PE=1 SV=1	36.479	5.64	325	24.3077	7	8	7	25.8415	16.1346	16.6154	5	5	5	19.5187	11.2973	16.6154	5	5	5	21.676	11.9002	13.5385	4	4	4	15.5599	6.7875
O15144	Actin-related protein 2/3 complex subunit 2 OS=Homo sapiens OX=9606 GN=ARPC2 PE=1 SV=1	34.311	7.36	300	20	6	9	6	25.8066	12.8019	16.3333	5	6	5	14.8182	6.76732	15.3333	5	7	5	24.4992	13.0093	18.3333	5	7	5	19.4364	11.1119
P05023	Sodium/potassium-transporting ATPase subunit alpha-1 OS=Homo sapiens OX=9606 GN=ATP1A1 PE=1 SV=1	112.824	5.49	1023	9.67742	8	8	8	25.6735	17.1025	15.347	13	13	13	54.6492	28.8638	20.9189	18	19	18	89.9621	44.8224	15.347	13	13	13	64.4484	29.9955
O43396	Thioredoxin-like protein 1 OS=Homo sapiens OX=9606 GN=TXNL1 PE=1 SV=3	32.231	4.96	289	28.0277	7	8	7	25.6034	16.6536	33.91	8	8	8	28.2632	14.7676	10.0346	3	3	3	11.5515	4.92028	18.3391	5	5	5	19.5285	9.50154
P52907	F-actin-capping protein subunit alpha-1 OS=Homo sapiens OX=9606 GN=CAPZA1 PE=1 SV=3	32.902	5.69	286	34.965	7	8	5	25.5979	20.3897	34.965	7	7	5	32.3372	19.2556	20.6294	4	4	3	21.0128	12.8393	10.8392	2	2	2	9.96843	4.99075
Q9HB71	Calcyclin-binding protein OS=Homo sapiens OX=9606 GN=CACYBP PE=1 SV=2	26.194	8.25	228	35.0877	7	8	7	25.5067	20.9615	43.8596	9	9	9	41.3909	21.7297	14.4737	2	2	2	12.4104	6.06876	29.8246	6	7	6	30.7348	18.0011
Q9NZ08	Endoplasmic reticulum aminopeptidase 1 OS=Homo sapiens OX=9606 GN=ERAP1 PE=1 SV=3	107.166	6.46	941	9.77683	8	8	8	25.493	16.7324	10.4145	9	9	9	37.9199	17.8059	17.1095	14	14	14	51.4828	25.7014	2.44421	2	2	2	6.93012	2.33257
P24534	Elongation factor 1-beta OS=Homo sapiens OX=9606 GN=EEF1B2 PE=1 SV=3	24.748	4.67	225	32	6	7	4	25.45	20.1444	6.66667	2	2	2	3.75032	1.6017	29.7778	6	7	6	25.0863	13.7212	10.6667	2	2	2	5.62395	3.64426
P67809	Nuclease-sensitive element-binding protein 1 OS=Homo sapiens OX=9606 GN=YBX1 PE=1 SV=3	35.903	9.88	324	32.716	7	8	5	25.2468	17.3449	36.4198	7	9	6	31.1954	14.8702	45.679	9	11	7	45.697	21.0604	28.3951	6	8	5	29.685	11.4766
Q15181	Inorganic pyrophosphatase OS=Homo sapiens OX=9606 GN=PPA1 PE=1 SV=2	32.639	5.86	289	24.9135	7	8	6	25.1487	18.3904	28.3737	8	9	7	36.9295	22.9781	28.3737	8	9	7	43.1458	23.1224	17.301	6	7	5	29.3348	12.9066
P02533	Keratin, type I cytoskeletal 14 OS=Homo sapiens OX=9606 GN=KRT14 PE=1 SV=4	51.529	5.16	472	21.1864	10	10	8	25.1348	20.7029	22.2458	10	10	9	34.5231	18.1695	6.99153	4	5	2	11.5322	8.33842	18.8559	9	9	3	34.179	20.155
Q16576	Histone-binding protein RBBP7 OS=Homo sapiens OX=9606 GN=RBBP7 PE=1 SV=1	47.79	5.05	425	18.8235	7	8	2	25.1168	12.8047	14.1176	5	5	2	18.9724	7.41577	10.8235	5	5	1	20.3764	7.15074	10.8235	5	5	1	21.1947	5.28718
O00232	26S proteasome non-ATPase regulatory subunit 12 OS=Homo sapiens OX=9606 GN=PSMD12 PE=1 SV=3	52.871	7.65	456	16.6667	6	7	6	25.1131	17.1286	9.64912	4	4	4	16.7803	6.23114	9.64912	4	4	4	20.8631	7.54233	14.0351	5	5	5	19.1524	6.75914
P45974	Ubiquitin carboxyl-terminal hydrolase 5 OS=Homo sapiens OX=9606 GN=USP5 PE=1 SV=2	95.725	5.03	858	11.4219	9	9	9	25.0506	13.4865	10.373	8	8	8	24.7485	14.1594	15.1515	12	12	12	36.5112	19.2555	2.7972	2	2	2	7.28868	1.77282
P62191	26S proteasome regulatory subunit 4 OS=Homo sapiens OX=9606 GN=PSMC1 PE=1 SV=1	49.154	6.21	440	24.3182	10	11	8	25.0429	19.4307	18.4091	7	7	5	31.2727	18.1765	15	7	7	6	19.1177	8.99786	9.54545	4	4	4	14.6152	6.55277
Q12905	Interleukin enhancer-binding factor 2 OS=Homo sapiens OX=9606 GN=ILF2 PE=1 SV=2	43.035	5.26	390	21.2821	6	7	6	24.9997	20.4031	22.8205	7	9	7	37.2232	24.2827	21.2821	6	6	6	33.7814	17.9873	13.3333	4	4	4	21.2522	6.33323
P50502	Hsc70-interacting protein OS=Homo sapiens OX=9606 GN=ST13 PE=1 SV=2	41.305	5.27	369	21.4092	7	8	7	24.7813	15.0242	19.5122	7	7	7	27.2841	13.8649	16.2602	5	5	5	23.636	11.784	14.0921	5	6	5	20.2373	7.52897
P27695	DNA-(apurinic or apyrimidinic site) lyase OS=Homo sapiens OX=9606 GN=APEX1 PE=1 SV=2	35.532	8.12	318	32.7044	8	8	8	24.5428	14.508	25.1572	6	7	6	25.5724	13.3375	18.239	5	5	5	23.0657	9.65857	21.6981	5	5	5	18.6256	7.17687
Q13177	Serine/threonine-protein kinase PAK 2 OS=Homo sapiens OX=9606 GN=PAK2 PE=1 SV=3	58.006	5.96	524	18.3206	8	9	8	24.4435	15.2009	9.16031	4	4	4	13.6397	6.11548	20.0382	9	10	7	45.1388	20.7407	10.8779	5	5	4	18.2131	5.78887
P54819	Adenylate kinase 2, mitochondrial OS=Homo sapiens OX=9606 GN=AK2 PE=1 SV=2	26.461	7.81	239	25.1046	6	8	6	24.3914	18.5946	34.728	6	8	6	33.4849	21.0641	15.8996	3	3	3	12.7409	7.41961	30.1255	5	7	5	29.1402	11.3838
Q13162	Peroxiredoxin-4 OS=Homo sapiens OX=9606 GN=PRDX4 PE=1 SV=1	30.521	6.29	271	27.6753	7	8	5	24.3113	17.0531	29.1513	8	9	5	42.63	21.7799	21.4022	5	5	4	18.0335	8.46086	21.0332	5	5	4	17.269	10.6985
Q9NSD9	Phenylalanine--tRNA ligase beta subunit OS=Homo sapiens OX=9606 GN=FARSB PE=1 SV=3	66.074	6.84	589	13.9219	9	10	9	24.3076	12.8717	12.7334	8	10	8	25.6911	15.7124	23.09	14	17	14	59.4787	35.1119	15.9593	10	12	10	40.6436	21.7025
O75533	Splicing factor 3B subunit 1 OS=Homo sapiens OX=9606 GN=SF3B1 PE=1 SV=3	145.738	7.09	1304	7.20859	7	7	7	24.2242	18.3572	6.97853	6	6	6	28.3969	8.11944	11.5031	12	14	12	51.2241	26.3422	4.67791	5	5	5	11.7547	3.91977
Q86UE4	Protein LYRIC OS=Homo sapiens OX=9606 GN=MTDH PE=1 SV=2	63.799	9.32	582	19.4158	8	8	8	24.2164	17.8379	18.7285	8	8	8	31.4234	18.068	20.2749	9	9	9	44.7725	22.8778	6.18557	3	3	3	10.1436	4.71954
P30084	Enoyl-CoA hydratase, mitochondrial OS=Homo sapiens OX=9606 GN=ECHS1 PE=1 SV=4	31.367	8.07	290	32.069	8	9	8	24.2144	16.6507	22.4138	5	7	5	29.1642	18.8274	18.6207	4	4	4	17.8869	11.0668	17.2414	4	4	4	9.43111	3.57477
P30153	Serine/threonine-protein phosphatase 2A 65 kDa regulatory subunit A alpha isoform OS=Homo sapiens OX=9606 GN=PPP2R1A PE=1 SV=4	65.267	5.11	589	16.129	8	9	8	24.0823	12.3753	15.7895	8	9	8	20.9542	11.0339	23.09	11	12	10	43.3411	18.1696	4.0747	2	2	2	7.19231	4.06966
Q9UKK9	ADP-sugar pyrophosphatase OS=Homo sapiens OX=9606 GN=NUDT5 PE=1 SV=1	24.312	4.94	219	26.0274	6	8	6	23.8429	20.843	34.7032	7	7	7	27.4347	15.7858	39.2694	9	10	9	40.8341	20.3215	17.3516	4	5	4	21.7148	7.39285
Q15393	Splicing factor 3B subunit 3 OS=Homo sapiens OX=9606 GN=SF3B3 PE=1 SV=4	135.492	5.26	1217	8.5456	10	10	10	23.8006	14.2139	15.1191	15	15	15	53.9869	21.6622	14.2975	15	17	15	68.545	23.7474	7.80608	8	8	8	33.6019	14.1546
O00231	26S proteasome non-ATPase regulatory subunit 11 OS=Homo sapiens OX=9606 GN=PSMD11 PE=1 SV=3	47.434	6.48	422	19.9052	7	7	7	23.7324	16.9631	23.6967	8	9	8	36.9488	18.9143	24.6445	8	8	8	40.7606	21.0068	14.9289	6	6	6	20.807	7.54824
Q14166	Tubulin--tyrosine ligase-like protein 12 OS=Homo sapiens OX=9606 GN=TTLL12 PE=1 SV=2	74.356	5.53	644	10.0932	5	7	5	23.6899	17.5359	1.5528	1	1	1	3.39212	2.12978	11.0248	6	7	6	33.946	16.5608	6.0559	3	3	3	13.4613	4.99466
P43686	26S proteasome regulatory subunit 6B OS=Homo sapiens OX=9606 GN=PSMC4 PE=1 SV=2	47.337	5.21	418	20.0957	8	9	7	23.6689	14.5369	14.5933	6	6	5	18.5397	10.6736	14.8325	6	6	5	21.1499	9.81607	7.6555	3	4	3	9.31335	0
P12081	Histidine--tRNA ligase, cytoplasmic OS=Homo sapiens OX=9606 GN=HARS PE=1 SV=2	57.374	5.88	509	15.9136	9	9	9	23.6245	13.3905	14.5383	8	8	5	24.0049	9.26122	15.5206	9	9	9	23.537	12.2761	10.8055	6	6	6	18.7624	6.16195
P11413	Glucose-6-phosphate 1-dehydrogenase OS=Homo sapiens OX=9606 GN=G6PD PE=1 SV=4	59.219	6.84	515	15.7282	8	8	8	23.5786	13.2131	13.5922	7	7	7	27.0828	11.3837	13.0097	7	7	7	27.3812	13.5669	5.04854	2	2	2	10.3616	4.30797
O95831	Apoptosis-inducing factor 1, mitochondrial OS=Homo sapiens OX=9606 GN=AIFM1 PE=1 SV=1	66.859	8.95	613	14.6819	7	7	7	23.5782	16.6241	7.99347	4	4	4	16.6899	6.90829	19.9021	10	12	10	50.727	22.0967	11.093	5	5	5	23.4223	10.7675
P52597	Heterogeneous nuclear ribonucleoprotein F OS=Homo sapiens OX=9606 GN=HNRNPF PE=1 SV=3	45.643	5.58	415	21.6867	7	9	6	23.5065	14.8556	20	7	10	6	33.2339	16.8942	18.7952	6	8	5	32.8578	18.4675	10.1205	3	4	2	15.9051	7.07141
P51149	Ras-related protein Rab-7a OS=Homo sapiens OX=9606 GN=RAB7A PE=1 SV=1	23.475	6.7	207	35.7488	8	8	8	23.3459	11.7082	46.8599	10	10	10	34.8399	16.6109	18.3575	3	3	3	15.2741	6.90045	26.57	5	5	5	20.2433	8.67528
P26599	Polypyrimidine tract-binding protein 1 OS=Homo sapiens OX=9606 GN=PTBP1 PE=1 SV=1	57.186	9.17	531	16.7608	8	9	8	23.2658	20.4724	20.904	11	12	11	36.6116	20.1663	17.8908	9	10	9	33.4205	18.0225	9.4162	5	6	5	18.5013	8.16202
P46977	Dolichyl-diphosphooligosaccharide--protein glycosyltransferase subunit STT3A OS=Homo sapiens OX=9606 GN=STT3A PE=1 SV=2	80.477	8.07	705	10.2128	8	9	8	23.2014	10.3176	13.1915	10	10	9	34.6601	14.1466	12.766	10	10	8	30.1355	13.7653	12.1986	9	9	9	26.1306	9.80592
Q9H4M9	EH domain-containing protein 1 OS=Homo sapiens OX=9606 GN=EHD1 PE=1 SV=2	60.589	6.83	534	17.4157	8	8	8	23.0614	14.4835	6.74157	3	3	3	11.6849	7.36293	27.3408	14	15	14	68.3575	33.3712	20.5993	10	10	10	40.0428	16.3298
Q92900	Regulator of nonsense transcripts 1 OS=Homo sapiens OX=9606 GN=UPF1 PE=1 SV=2	124.267	6.61	1129	7.70593	8	8	8	23.029	10.768	7.70593	8	8	8	27.395	10.1318	10.3632	11	11	11	36.6261	14.368	7.35164	7	7	7	20.5245	7.2895
O43242	26S proteasome non-ATPase regulatory subunit 3 OS=Homo sapiens OX=9606 GN=PSMD3 PE=1 SV=2	60.939	8.44	534	15.9176	8	9	8	22.9587	10.2116	22.2846	11	12	11	45.9353	23.67	16.8539	8	8	8	37.8337	19.1192	19.4757	10	10	10	37.5559	13.7833
P55209	Nucleosome assembly protein 1-like 1 OS=Homo sapiens OX=9606 GN=NAP1L1 PE=1 SV=1	45.346	4.46	391	14.8338	5	6	4	22.9437	18.8943	11.509	3	3	2	13.8176	6.00815	14.578	4	5	3	29.6776	12.1568	10.2302	3	3	2	9.26609	4.10293
P52209	6-phosphogluconate dehydrogenase, decarboxylating OS=Homo sapiens OX=9606 GN=PGD PE=1 SV=3	53.106	7.23	483	17.3913	8	8	8	22.7489	8.1487	12.8364	5	5	5	22.4074	11.0842	12.6294	5	5	5	26.1378	11.3597	10.1449	4	4	4	20.5375	8.41822
P61313	60S ribosomal protein L15 OS=Homo sapiens OX=9606 GN=RPL15 PE=1 SV=2	24.131	11.62	204	32.8431	7	8	7	22.7135	14.7274	28.9216	6	6	6	16.7111	10.4232	7.84314	2	2	2	4.51056	1.67304	24.5098	5	5	5	14.9159	6.74157
P02768	Serum albumin OS=Homo sapiens OX=9606 GN=ALB PE=1 SV=2	69.321	6.28	609	9.85222	7	8	7	22.6899	10.9302	7.06076	5	6	5	24.2058	11.2305	8.21018	6	7	6	29.6819	12.2713	10.3448	7	9	7	39.1225	12.6553
P45880	Voltage-dependent anion-selective channel protein 2 OS=Homo sapiens OX=9606 GN=VDAC2 PE=1 SV=2	31.547	7.56	294	29.5918	8	8	8	22.6577	17.1662	33.6735	9	10	9	48.3364	23.8324	30.2721	8	9	8	49.0258	25.8972	30.2721	8	9	8	43.0917	17.8967
Q8NE71	ATP-binding cassette sub-family F member 1 OS=Homo sapiens OX=9606 GN=ABCF1 PE=1 SV=2	95.866	6.8	845	9.46746	7	7	7	22.5778	14.66	9.94083	7	7	7	33.0933	14.0924	10.0592	7	7	7	39.7375	19.3841	6.0355	4	4	4	14.6048	4.17811
P62241	40S ribosomal protein S8 OS=Homo sapiens OX=9606 GN=RPS8 PE=1 SV=2	24.19	10.32	208	43.2692	7	7	7	22.3713	15.0587	32.6923	6	7	6	23.4711	12.5044	26.4423	5	6	5	25.8504	15.4749	26.9231	5	5	5	24.8712	13.2196
P63010	AP-2 complex subunit beta OS=Homo sapiens OX=9606 GN=AP2B1 PE=1 SV=1	104.486	5.38	937	8.11099	7	8	4	22.0183	13.7999	9.92529	9	10	3	34.0969	17.8822	11.4194	11	12	5	38.1443	23.3968	6.72359	6	6	1	11.8102	3.63782
Q15019	Septin-2 OS=Homo sapiens OX=9606 GN=SEPT2 PE=1 SV=1	41.461	6.6	361	20.2216	6	7	6	22.0006	14.7721	19.9446	5	6	5	30.8027	11.8966	9.9723	3	4	3	18.7916	6.43061	9.9723	3	3	3	14.2328	5.91745
Q9P0L0	Vesicle-associated membrane protein-associated protein A OS=Homo sapiens OX=9606 GN=VAPA PE=1 SV=3	27.875	8.62	249	25.3012	6	8	6	21.9967	17.895	25.3012	6	10	6	41.6161	24.23	14.4578	3	3	3	13.2596	5.79845	20.8835	5	7	5	29.2036	14.2299
Q5T9A4	ATPase family AAA domain-containing protein 3B OS=Homo sapiens OX=9606 GN=ATAD3B PE=1 SV=1	72.527	9.2	648	11.4198	8	8	1	21.7687	13.9	6.01852	4	4	1	14.7557	9.44062	14.6605	10	10	1	37.796	18.8361	8.7963	6	6	1	26.032	9.78769
Q9Y6E2	Basic leucine zipper and W2 domain-containing protein 2 OS=Homo sapiens OX=9606 GN=BZW2 PE=1 SV=1	48.132	6.68	419	18.3771	9	9	6	21.7658	12.4872	20.5251	10	11	7	30.9204	18.9658	11.4558	6	6	5	15.4014	6.25507	1.67064	1	1	1	1.67223	0
P39748	Flap endonuclease 1 OS=Homo sapiens OX=9606 GN=FEN1 PE=1 SV=1	42.566	8.62	380	23.4211	8	8	8	21.7651	15.0958	23.4211	8	8	8	29.3604	15.7214	19.7368	6	6	6	31.9338	16.2309	16.8421	6	6	6	28.0872	13.1718
Q9H9B4	Sideroflexin-1 OS=Homo sapiens OX=9606 GN=SFXN1 PE=1 SV=4	35.596	9.07	322	26.087	7	7	7	21.7372	13.4093	29.8137	9	9	9	33.9494	16.3779	18.6335	5	5	5	26.5357	12.3897	16.1491	4	4	4	18.4503	5.38576
Q00325	Phosphate carrier protein, mitochondrial OS=Homo sapiens OX=9606 GN=SLC25A3 PE=1 SV=2	40.069	9.38	362	16.0221	6	8	6	21.3933	15.0902	12.1547	5	5	5	13.5839	8.16833	9.39227	4	4	4	12.197	4.61088	11.8785	5	5	5	13.9042	4.6702
Q9NVI7	ATPase family AAA domain-containing protein 3A OS=Homo sapiens OX=9606 GN=ATAD3A PE=1 SV=2	71.325	8.98	634	11.3565	8	8	1	21.3562	13.7016	7.72871	5	5	2	16.5872	11.3051	17.5079	12	12	3	41.1029	22.08	9.14826	6	6	1	21.4662	9.40976
O43175	D-3-phosphoglycerate dehydrogenase OS=Homo sapiens OX=9606 GN=PHGDH PE=1 SV=4	56.614	6.71	533	14.0713	7	7	7	21.3336	13.1152	16.5103	9	9	9	30.2185	14.4182	8.06754	4	4	4	16.6093	9.28974	11.8199	6	6	6	24.4047	11.7056
Q9Y5M8	Signal recognition particle receptor subunit beta OS=Homo sapiens OX=9606 GN=SRPRB PE=1 SV=3	29.684	9.04	271	29.8893	7	7	7	21.2957	15.2261	23.9852	5	5	5	17.6197	4.81909	7.01107	1	1	1	7.56257	2.56644	12.1771	3	3	3	11.4689	4.48566
P49589	Cysteine--tRNA ligase, cytoplasmic OS=Homo sapiens OX=9606 GN=CARS PE=1 SV=3	85.419	6.76	748	9.49198	7	7	7	21.0668	14.0496	4.41176	3	3	3	15.5095	6.90282	5.61497	4	4	4	14.819	6.9198	8.68984	6	6	6	23.1225	9.03223
P62826	GTP-binding nuclear protein Ran OS=Homo sapiens OX=9606 GN=RAN PE=1 SV=3	24.408	7.49	216	28.7037	7	7	7	21.0352	12.0335	29.1667	8	9	8	32.9956	17.9814	28.2407	6	6	6	24.1597	12.6665	28.2407	6	6	6	19.8087	8.8466
P05455	Lupus La protein OS=Homo sapiens OX=9606 GN=SSB PE=1 SV=2	46.808	7.12	408	18.1373	8	8	8	21.012	11.8588	11.0294	5	5	5	15.7826	4.70082	12.7451	7	7	7	17.6737	8.28633	7.84314	4	4	4	9.51313	3.84992
O15143	Actin-related protein 2/3 complex subunit 1B OS=Homo sapiens OX=9606 GN=ARPC1B PE=1 SV=3	40.923	8.35	372	16.9355	6	8	6	20.9177	13.84	18.8172	6	8	6	29.0495	16.8857	13.172	4	6	4	24.8204	12.4353	11.2903	3	4	3	19.2351	9.80103
Q9Y285	Phenylalanine--tRNA ligase alpha subunit OS=Homo sapiens OX=9606 GN=FARSA PE=1 SV=3	57.528	7.8	508	15.1575	8	9	8	20.8159	10.2107	14.5669	7	8	7	27.9953	12.1459	20.4724	9	10	9	30.081	12.26	9.64567	5	5	5	16.1298	10.3127
P13693	Translationally-controlled tumor protein OS=Homo sapiens OX=9606 GN=TPT1 PE=1 SV=1	19.583	4.93	172	21.5116	4	7	4	20.7747	8.96066	29.6512	6	11	6	30.6124	13.2662	13.3721	3	4	3	14.3006	4.10402	13.3721	2	3	2	9.10458	2.0025
P11908	Ribose-phosphate pyrophosphokinase 2 OS=Homo sapiens OX=9606 GN=PRPS2 PE=1 SV=2	34.747	6.61	318	18.8679	6	7	2	20.5904	17.4306	16.3522	5	6	2	26.6071	15.7809	13.8365	4	5	1	30.2129	15.0041	11.0063	4	4	2	9.55966	6.23241
Q14739	Lamin-B receptor OS=Homo sapiens OX=9606 GN=LBR PE=1 SV=2	70.658	9.36	615	13.0081	8	9	8	20.5654	11.4723	9.9187	6	6	6	21.5235	6.73804	5.52846	3	3	3	11.6085	5.50638	5.52846	3	3	3	15.5715	6.82708
Q92973	Transportin-1 OS=Homo sapiens OX=9606 GN=TNPO1 PE=1 SV=2	102.289	4.98	898	8.68597	7	7	7	20.5323	13.9693	7.90646	7	7	7	22.5012	11.8635	5.45657	5	5	5	18.1706	7.65828	5.45657	5	5	5	12.9623	3.83102
O76094	Signal recognition particle subunit SRP72 OS=Homo sapiens OX=9606 GN=SRP72 PE=1 SV=3	74.56	9.26	671	10.2832	6	7	6	20.4913	11.4503	4.17288	2	2	2	7.60903	2.5088	13.1148	9	10	9	32.1567	20.6957	9.9851	6	6	6	26.3074	10.134
Q9Y617	Phosphoserine aminotransferase OS=Homo sapiens OX=9606 GN=PSAT1 PE=1 SV=2	40.397	7.66	370	13.7838	6	7	6	20.4509	11.3405	15.4054	7	8	7	23.8332	14.9338	10.8108	4	5	4	20.2071	12.0559	8.10811	3	4	3	11.5237	4.38233
O00151	PDZ and LIM domain protein 1 OS=Homo sapiens OX=9606 GN=PDLIM1 PE=1 SV=4	36.049	7.02	329	23.7082	6	7	6	20.4084	14.0414	18.2371	4	4	4	12.0468	7.16218	11.5502	3	3	3	10.9764	5.79232	7.90274	2	2	2	7.33691	2.17797
O75534	Cold shock domain-containing protein E1 OS=Homo sapiens OX=9606 GN=CSDE1 PE=1 SV=2	88.829	6.25	798	9.64912	7	7	7	20.2862	12.3074	7.76942	6	6	6	17.8291	8.35819	9.77444	7	7	7	22.2477	9.28686	4.13534	3	3	3	9.65547	6.6251
P25786	Proteasome subunit alpha type-1 OS=Homo sapiens OX=9606 GN=PSMA1 PE=1 SV=1	29.537	6.61	263	31.9392	8	8	8	20.1863	15.3075	29.2776	7	7	7	25.6599	15.6442	29.2776	7	7	7	24.961	16.2884	30.4183	7	7	7	25.2876	14.4102
P62495	Eukaryotic peptide chain release factor subunit 1 OS=Homo sapiens OX=9606 GN=ETF1 PE=1 SV=3	49	5.71	437	13.5011	5	6	5	20.023	13.3751	9.38215	4	4	4	13.4958	4.89347	13.0435	5	6	5	25.4687	13.7724	13.0435	5	6	5	24.8372	6.93856
Q09028	Histone-binding protein RBBP4 OS=Homo sapiens OX=9606 GN=RBBP4 PE=1 SV=3	47.626	4.89	425	19.2941	7	7	2	19.9591	9.72326	16.9412	6	6	3	17.9169	8.05076	18.5882	6	7	2	32.4196	12.5351	14.8235	5	5	1	21.261	5.28718
P61158	Actin-related protein 3 OS=Homo sapiens OX=9606 GN=ACTR3 PE=1 SV=3	47.341	5.88	418	18.1818	6	6	6	19.9119	10.9705	21.7703	7	8	7	31.1619	21.0975	28.7081	10	10	10	43.5051	23.5538	19.378	8	8	8	28.3761	14.8838
P26373	60S ribosomal protein L13 OS=Homo sapiens OX=9606 GN=RPL13 PE=1 SV=4	24.247	11.65	211	27.0142	6	7	6	19.9032	14.2918	27.4882	6	8	6	28.2173	16.4025	2.8436	1	1	1	1.77186	0	31.7536	7	9	7	30.5584	14.9873
O14818	Proteasome subunit alpha type-7 OS=Homo sapiens OX=9606 GN=PSMA7 PE=1 SV=1	27.87	8.46	248	22.5806	5	6	5	19.8672	14.9714	32.2581	7	8	7	37.4845	19.8407	14.5161	3	3	3	12.74	7.15452	26.6129	6	7	6	33.06	13.8694
O75822	Eukaryotic translation initiation factor 3 subunit J OS=Homo sapiens OX=9606 GN=EIF3J PE=1 SV=2	29.045	4.83	258	17.0543	5	6	5	19.8439	13.1092	13.9535	4	5	4	26.4083	10.7651	25.1938	6	6	6	29.1873	12.1964	15.8915	5	5	5	17.9214	4.75792
O43684	Mitotic checkpoint protein BUB3 OS=Homo sapiens OX=9606 GN=BUB3 PE=1 SV=1	37.131	6.84	328	21.6463	6	6	6	19.8298	12.1428	22.2561	7	7	7	19.9768	9.98174	28.3537	8	8	8	31.4668	18.376	19.8171	6	6	6	19.6734	11.4478
P31040	Succinate dehydrogenase [ubiquinone] flavoprotein subunit, mitochondrial OS=Homo sapiens OX=9606 GN=SDHA PE=1 SV=2	72.645	7.39	664	9.63855	5	6	5	19.8118	11.1233	14.9096	8	9	8	37.0068	21.4695	14.759	9	12	9	52.1556	25.9849	11.1446	6	7	6	28.174	15.2535
P40429	60S ribosomal protein L13a OS=Homo sapiens OX=9606 GN=RPL13A PE=1 SV=2	23.562	10.93	203	28.5714	8	11	8	19.7076	12.6962	30.5419	10	14	10	27.4535	11.7691	18.7192	6	7	6	11.5783	0	27.0936	8	8	8	15.9209	5.75535
P08758	Annexin A5 OS=Homo sapiens OX=9606 GN=ANXA5 PE=1 SV=2	35.914	5.05	320	16.5625	6	7	5	19.5819	13.1695	16.5625	6	7	5	23.4797	11.764	25	9	12	8	41.1397	23.1539	24.375	9	11	9	45.1555	21.9525
Q15459	Splicing factor 3A subunit 1 OS=Homo sapiens OX=9606 GN=SF3A1 PE=1 SV=1	88.831	5.22	793	10.971	7	7	7	19.5655	12.6865	9.70996	7	7	7	22.7878	12.5904	12.7364	10	10	10	27.3782	16.7485	2.77427	2	2	2	4.6739	3.45084
P30479	HLA class I histocompatibility antigen, B-41 alpha chain OS=Homo sapiens OX=9606 GN=HLA-B PE=1 SV=1	40.514	6.54	362	18.7845	5	6	1	19.531	16.8563	32.0442	9	11	1	61.2517	34.4523	24.0331	7	7	1	41.9369	22.8348	22.3757	6	7	1	45.4818	18.3874
P48444	Coatomer subunit delta OS=Homo sapiens OX=9606 GN=ARCN1 PE=1 SV=1	57.174	6.21	511	14.6771	7	7	7	19.5276	14.4815	12.5245	7	8	7	25.5103	15.6302	21.9178	10	11	10	41.2469	21.6835	14.6771	7	7	7	20.184	11.5494
P16989	Y-box-binding protein 3 OS=Homo sapiens OX=9606 GN=YBX3 PE=1 SV=4	40.066	9.77	372	15.8602	5	6	3	19.5245	14.8376	15.0538	4	6	3	27.2108	10.5311	13.172	4	6	2	33.7253	18.5088	13.172	3	5	2	22.2204	9.68551
P31350	Ribonucleoside-diphosphate reductase subunit M2 OS=Homo sapiens OX=9606 GN=RRM2 PE=1 SV=1	44.849	5.38	389	20.8226	6	6	6	19.4588	16.6916	28.0206	9	11	9	46.8963	22.4253	34.7044	12	13	12	49.5142	22.3326	34.1902	12	15	12	60.0824	28.5398
Q93009	Ubiquitin carboxyl-terminal hydrolase 7 OS=Homo sapiens OX=9606 GN=USP7 PE=1 SV=2	128.22	5.55	1102	6.44283	7	7	7	19.4531	8.77839	5.17241	6	6	6	14.3845	4.61741	5.08167	6	6	6	18.2508	8.23271	0.816697	1	1	1	3.10852	1.80409
Q07955	Serine/arginine-rich splicing factor 1 OS=Homo sapiens OX=9606 GN=SRSF1 PE=1 SV=2	27.728	10.36	248	26.6129	6	6	6	19.4528	14.075	24.1935	6	6	6	21.2208	9.73805	24.5968	6	6	6	14.9302	8.39952	20.9677	5	5	5	14.4262	6.50523
P62333	26S proteasome regulatory subunit 10B OS=Homo sapiens OX=9606 GN=PSMC6 PE=1 SV=1	44.145	7.49	389	21.8509	7	7	7	19.4521	12.9231	14.1388	5	5	5	17.7216	11.705	19.2802	7	7	7	21.2937	12.537	2.31362	1	1	1	1.81588	0
P08243	Asparagine synthetase [glutamine-hydrolyzing] OS=Homo sapiens OX=9606 GN=ASNS PE=1 SV=4	64.329	6.86	561	15.3298	8	8	8	19.4354	9.02048	13.1907	7	7	7	19.6733	12.4941	7.48663	4	4	4	13.8424	4.99781	11.7647	6	6	6	22.6125	8.68938
P41240	Tyrosine-protein kinase CSK OS=Homo sapiens OX=9606 GN=CSK PE=1 SV=1	50.672	7.06	450	16.2222	8	8	8	19.4296	6.86438	13.7778	6	6	6	19.9883	7.79243	15.7778	7	7	7	19.128	11.5137	14.8889	7	7	7	20.4899	7.89459
O15355	Protein phosphatase 1G OS=Homo sapiens OX=9606 GN=PPM1G PE=1 SV=1	59.235	4.36	546	11.5385	6	6	6	19.332	14.5009	6.95971	4	4	4	12.4371	5.91732	11.3553	7	7	7	25.0161	11.048	8.60806	4	4	4	10.5169	5.70253
P62753	40S ribosomal protein S6 OS=Homo sapiens OX=9606 GN=RPS6 PE=1 SV=1	28.663	10.84	249	17.6707	4	6	4	19.2815	15.242	25.7028	7	8	7	29.8334	18.1431	17.6707	5	6	5	27.9974	13.8961	28.1124	8	10	8	40.0889	20.9806
Q9HDC9	Adipocyte plasma membrane-associated protein OS=Homo sapiens OX=9606 GN=APMAP PE=1 SV=2	46.451	6.16	416	19.2308	7	7	7	19.2637	6.81494	20.6731	8	8	8	25.0156	9.96557	13.4615	6	7	6	20.2681	6.57894	9.375	4	4	4	10.7683	0
P78347	General transcription factor II-I OS=Homo sapiens OX=9606 GN=GTF2I PE=1 SV=2	112.346	6.39	998	8.31663	7	7	7	19.2618	13.8839	8.71743	7	7	7	26.1144	11.782	13.4269	12	12	12	39.7277	21.7438	4.90982	4	4	4	11.7521	5.36604
P17812	CTP synthase 1 OS=Homo sapiens OX=9606 GN=CTPS1 PE=1 SV=2	66.648	6.46	591	11.1675	6	6	6	19.2298	14.2222	8.46024	4	4	4	18.021	7.70009	10.4907	5	5	5	24.3059	8.53375	5.41455	4	4	4	12.5314	3.94697
O00303	Eukaryotic translation initiation factor 3 subunit F OS=Homo sapiens OX=9606 GN=EIF3F PE=1 SV=1	37.54	5.45	357	21.0084	7	7	7	19.1156	12.3644	21.0084	7	7	7	26.8563	11.196	17.6471	6	6	6	20.4979	6.97435	13.7255	4	4	4	20.6327	9.19453
Q9NVA2	Septin-11 OS=Homo sapiens OX=9606 GN=SEPT11 PE=1 SV=3	49.367	6.81	429	12.8205	5	7	4	19.084	13.0925	15.6177	6	8	5	29.7246	14.7374	16.7832	8	10	3	30.5713	17.0683	6.52681	2	3	1	11.0676	4.3981
Q9BZK7	F-box-like/WD repeat-containing protein TBL1XR1 OS=Homo sapiens OX=9606 GN=TBL1XR1 PE=1 SV=1	55.56	5.55	514	13.035	5	6	5	19.0554	14.5407	13.6187	5	6	5	29.9777	15.8362	2.91829	1	2	1	9.85582	6.07253	5.44747	2	3	2	12.7021	6.93739
P54709	Sodium/potassium-transporting ATPase subunit beta-3 OS=Homo sapiens OX=9606 GN=ATP1B3 PE=1 SV=1	31.492	8.35	279	16.8459	4	6	4	18.9136	10.4834	14.3369	3	5	3	18.6696	9.19352	16.8459	4	6	4	28.1858	9.90371	12.1864	3	5	3	13.1002	6.12801
Q14157	Ubiquitin-associated protein 2-like OS=Homo sapiens OX=9606 GN=UBAP2L PE=1 SV=2	114.465	7.11	1087	7.17571	6	6	6	18.8125	11.7201	6.34775	5	5	5	24.054	10.9684	9.10764	7	7	7	28.223	13.0701	6.34775	5	5	5	23.7403	11.1402
Q9UJZ1	Stomatin-like protein 2, mitochondrial OS=Homo sapiens OX=9606 GN=STOML2 PE=1 SV=1	38.51	7.39	356	19.382	5	5	5	18.8052	13.9022	15.1685	4	4	4	17.1078	9.22484	12.3596	3	3	3	14.0196	7.58607	12.3596	3	3	3	16.7009	6.49159
P31930	Cytochrome b-c1 complex subunit 1, mitochondrial OS=Homo sapiens OX=9606 GN=UQCRC1 PE=1 SV=3	52.612	6.37	480	10.625	5	6	5	18.7364	10.6948	14.7917	7	9	7	32.5641	15.6489	6.04167	3	4	3	9.73415	4.06988	7.5	4	5	4	16.5352	4.51689
P60900	Proteasome subunit alpha type-6 OS=Homo sapiens OX=9606 GN=PSMA6 PE=1 SV=1	27.382	6.76	246	22.7642	5	6	5	18.6468	9.48623	18.2927	4	4	4	19.8324	9.89053	18.2927	4	5	4	23.9532	11.604	22.7642	5	6	5	27.1833	12.4977
O14579	Coatomer subunit epsilon OS=Homo sapiens OX=9606 GN=COPE PE=1 SV=3	34.46	5.12	308	18.8312	4	5	4	18.4927	12.1809	3.57143	1	1	1	5.39859	2.5388	10.3896	2	2	2	8.93978	3.00364	8.44156	3	3	3	6.97296	0
Q96C23	Aldose 1-epimerase OS=Homo sapiens OX=9606 GN=GALM PE=1 SV=1	37.742	6.65	342	21.345	6	6	6	18.4644	13.3347	18.7135	5	5	5	22.572	11.7185	17.2515	5	5	5	24.3608	11.1455	15.7895	5	5	5	18.2129	8.56024
P04040	Catalase OS=Homo sapiens OX=9606 GN=CAT PE=1 SV=3	59.719	7.39	527	12.9032	6	6	6	18.2629	13.6812	13.2827	6	6	6	26.3594	15.3275	14.0417	6	6	6	33.8673	15.0813	16.129	7	7	7	27.3703	13.8258
Q9NQW7	Xaa-Pro aminopeptidase 1 OS=Homo sapiens OX=9606 GN=XPNPEP1 PE=1 SV=3	69.873	5.67	623	11.236	7	7	7	18.2306	11.4827	5.13644	3	3	3	10.5428	4.21888	9.4703	6	6	6	19.0592	8.72192	5.77849	4	4	4	10.073	3.67609
Q10567	AP-1 complex subunit beta-1 OS=Homo sapiens OX=9606 GN=AP1B1 PE=1 SV=2	104.57	5.06	949	6.84932	6	7	3	18.1641	12.6083	10.0105	9	10	3	34.8218	19.9985	8.21918	8	9	2	26.2383	18.7022	8.00843	7	7	2	14.2712	5.53256
P78417	Glutathione S-transferase omega-1 OS=Homo sapiens OX=9606 GN=GSTO1 PE=1 SV=2	27.548	6.6	241	28.2158	7	7	7	18.1371	10.6414	10.7884	3	3	3	9.67592	4.51094	10.7884	3	3	3	8.07778	3.78765	11.2033	3	3	3	9.70158	5.94389
Q14444	Caprin-1 OS=Homo sapiens OX=9606 GN=CAPRIN1 PE=1 SV=2	78.318	5.25	709	9.16784	7	7	7	18.0741	8.60673	6.20592	5	5	5	14.2884	2.06443	2.53879	2	2	2	4.59948	1.97309	5.92384	6	6	6	15.768	5.86486
P00492	Hypoxanthine-guanine phosphoribosyltransferase OS=Homo sapiens OX=9606 GN=HPRT1 PE=1 SV=2	24.564	6.68	218	23.3945	5	6	5	18.0356	8.94468	20.1835	4	5	4	20.0025	9.31982	23.3945	5	7	5	21.1694	11.105	14.2202	3	4	3	13.3541	5.94922
P62195	26S proteasome regulatory subunit 8 OS=Homo sapiens OX=9606 GN=PSMC5 PE=1 SV=1	45.597	7.55	406	17.9803	7	8	5	18.0012	8.71167	13.3005	5	5	3	18.0134	8.17468	14.7783	6	6	5	18.1299	7.24925	8.37438	3	3	3	13.1609	4.87931
Q9UNM6	26S proteasome non-ATPase regulatory subunit 13 OS=Homo sapiens OX=9606 GN=PSMD13 PE=1 SV=2	42.918	5.81	376	18.0851	7	7	7	17.9007	8.36596	15.1596	6	6	6	17.0864	6.35528	20.4787	8	9	8	30.4688	9.94965	13.0319	5	5	5	20.2401	8.02678
Q13616	Cullin-1 OS=Homo sapiens OX=9606 GN=CUL1 PE=1 SV=2	89.622	8	776	7.98969	7	7	7	17.8597	10.2897	2.31959	2	2	2	6.93966	1.92726	14.6907	11	11	11	31.5202	14.9415	4.25258	4	4	4	9.78646	1.72482
O60763	General vesicular transport factor p115 OS=Homo sapiens OX=9606 GN=USO1 PE=1 SV=2	107.828	4.91	962	6.13306	5	5	5	17.8355	12.8863	6.13306	5	5	5	26.1103	10.7641	12.1622	10	10	10	50.4815	24.0488	4.3659	3	3	3	22.3434	8.06934
O00571	ATP-dependent RNA helicase DDX3X OS=Homo sapiens OX=9606 GN=DDX3X PE=1 SV=3	73.198	7.18	662	7.25076	4	5	3	17.6975	13.01	9.81873	6	7	5	24.6046	15.1373	11.6314	7	7	6	30.2348	16.4383	7.0997	4	5	3	22.0695	13.0004
P20700	Lamin-B1 OS=Homo sapiens OX=9606 GN=LMNB1 PE=1 SV=2	66.368	5.16	586	10.5802	6	6	6	17.4457	7.86082	5.9727	3	3	3	10.4156	5.32571	12.9693	7	7	7	30.8051	13.1848	9.04437	5	5	5	22.6151	9.66042
Q9BSJ8	Extended synaptotagmin-1 OS=Homo sapiens OX=9606 GN=ESYT1 PE=1 SV=1	122.78	5.83	1104	5.7971	5	5	5	17.2534	14.3224	7.06522	6	6	6	23.6788	12.6181	11.0507	10	11	9	51.3203	26.9331	6.06884	5	5	5	26.2446	12.27
Q969V3	Nicalin OS=Homo sapiens OX=9606 GN=NCLN PE=1 SV=2	62.935	6.89	563	11.7229	5	5	5	17.0797	11.9263	7.81528	3	4	3	18.0565	10.3368	7.28242	3	3	3	9.2878	4.76565	4.26288	2	2	2	5.94632	0
O14745	Na(+)/H(+) exchange regulatory cofactor NHE-RF1 OS=Homo sapiens OX=9606 GN=SLC9A3R1 PE=1 SV=4	38.845	5.77	358	22.3464	6	6	6	17.0223	12.5567	20.6704	5	5	5	15.8945	10.8766	20.6704	5	5	5	19.9739	11.2688	20.6704	5	5	5	21.8376	7.20547
P55036	26S proteasome non-ATPase regulatory subunit 4 OS=Homo sapiens OX=9606 GN=PSMD4 PE=1 SV=1	40.711	4.79	377	16.4456	5	5	5	17.0079	14.3414	14.5889	4	4	4	24.4552	12.8888	14.5889	4	4	4	25.2254	11.9067	5.83554	2	2	2	8.27116	3.88752
P31943	Heterogeneous nuclear ribonucleoprotein H OS=Homo sapiens OX=9606 GN=HNRNPH1 PE=1 SV=4	49.198	6.3	449	12.9176	5	6	4	16.9475	13.3024	14.2539	6	7	5	21.6185	11.1307	11.3586	5	6	4	18.8614	11.3689	15.1448	6	7	5	25.4487	13.2784
P51665	26S proteasome non-ATPase regulatory subunit 7 OS=Homo sapiens OX=9606 GN=PSMD7 PE=1 SV=2	37.002	6.77	324	16.9753	6	6	6	16.907	7.79684	10.1852	3	3	3	8.02778	5.91688	12.963	4	4	4	19.3409	8.13062	6.79012	2	2	2	5.82985	4.07485
P46459	Vesicle-fusing ATPase OS=Homo sapiens OX=9606 GN=NSF PE=1 SV=3	82.542	6.95	744	7.93011	6	6	6	16.8992	7.33768	2.55376	2	2	2	5.61612	2.14845	10.2151	8	8	8	25.9028	10.2141	1.74731	1	1	1	4.17276	1.67642
Q9NX63	MICOS complex subunit MIC19 OS=Homo sapiens OX=9606 GN=CHCHD3 PE=1 SV=1	26.136	8.28	227	22.467	5	5	5	16.8361	10.4693	13.6564	3	3	3	9.07665	2.696	22.467	5	5	5	21.9187	10.1503	14.978	3	3	3	12.2364	4.30634
P31153	S-adenosylmethionine synthase isoform type-2 OS=Homo sapiens OX=9606 GN=MAT2A PE=1 SV=1	43.633	6.48	395	13.4177	5	6	5	16.8145	13.3983	16.4557	7	8	7	28.9538	13.7767	14.6835	6	8	6	34.2987	15.0647	13.6709	6	7	6	31.1814	14.5037
P02545	Prelamin-A/C OS=Homo sapiens OX=9606 GN=LMNA PE=1 SV=1	74.095	7.02	664	9.03614	5	6	5	16.7751	4.3359	7.98193	6	6	6	15.4798	6.15756	20.4819	13	14	13	63.6678	30.1345	20.7831	12	13	12	64.7187	28.4942
Q15691	Microtubule-associated protein RP/EB family member 1 OS=Homo sapiens OX=9606 GN=MAPRE1 PE=1 SV=3	29.98	5.14	268	20.5224	4	5	4	16.7226	9.94781	24.2537	4	5	4	25.5162	14.3187	24.2537	4	4	4	27.0344	10.109	20.5224	3	4	3	19.3914	9.2766
P08865	40S ribosomal protein SA OS=Homo sapiens OX=9606 GN=RPSA PE=1 SV=4	32.833	4.87	295	16.9492	4	6	4	16.7036	15.7379	22.7119	5	6	5	30.5728	19.0043	16.6102	4	5	4	23.1801	13.722	16.6102	5	5	5	22.9109	7.64492
O15372	Eukaryotic translation initiation factor 3 subunit H OS=Homo sapiens OX=9606 GN=EIF3H PE=1 SV=1	39.905	6.54	352	17.3295	6	6	6	16.6746	11.5898	11.6477	4	6	4	21.7225	10.0405	11.6477	3	4	3	12.457	4.89879	11.3636	3	3	3	12.5993	4.36968
Q13011	Delta(3,5)-Delta(2,4)-dienoyl-CoA isomerase, mitochondrial OS=Homo sapiens OX=9606 GN=ECH1 PE=1 SV=2	35.793	8	328	20.4268	6	6	6	16.5456	10.9052	14.3293	5	5	5	18.6421	10.4476	24.6951	6	6	6	28.8023	11.0882	16.4634	6	6	6	21.887	7.70126
Q9Y383	Putative RNA-binding protein Luc7-like 2 OS=Homo sapiens OX=9606 GN=LUC7L2 PE=1 SV=2	46.486	10.01	392	16.8367	7	7	7	16.5337	8.16104	19.898	8	8	4	26.4331	12.4572	17.3469	7	7	7	26.3498	13.368	12.5	5	5	5	14.8025	4.84022
Q9Y3F4	Serine-threonine kinase receptor-associated protein OS=Homo sapiens OX=9606 GN=STRAP PE=1 SV=1	38.414	5.12	350	20.8571	5	5	5	16.4114	11.2257	14.2857	4	4	4	12.0953	6.68041	18.2857	5	5	5	19.0652	8.45759	6	2	2	2	6.1711	2.33305
O95347	Structural maintenance of chromosomes protein 2 OS=Homo sapiens OX=9606 GN=SMC2 PE=1 SV=2	135.572	8.43	1197	5.3467	6	6	6	16.3965	8.24166	7.93651	8	8	8	32.8135	13.6252	5.17962	6	6	6	19.1464	7.52857	7.5188	8	8	8	34.6119	12.9445
P30040	Endoplasmic reticulum resident protein 29 OS=Homo sapiens OX=9606 GN=ERP29 PE=1 SV=4	28.975	7.31	261	22.9885	5	5	5	16.3807	11.3067	26.8199	6	6	6	26.8684	12.6596	21.0728	5	5	5	18.5396	6.94221	25.6705	6	6	6	22.966	6.35795
Q9UHB9	Signal recognition particle subunit SRP68 OS=Homo sapiens OX=9606 GN=SRP68 PE=1 SV=2	70.686	8.56	627	7.97448	4	5	4	16.3214	10.4709	13.7161	7	8	7	29.7862	12.5502	18.6603	10	11	10	40.1652	17.5387	11.9617	7	7	7	23.7394	8.81707
P32322	Pyrroline-5-carboxylate reductase 1, mitochondrial OS=Homo sapiens OX=9606 GN=PYCR1 PE=1 SV=2	33.34	7.61	319	15.9875	3	4	3	16.2593	10.8182	18.4953	4	4	3	11.8827	6.44511	14.4201	3	3	3	11.1724	4.57608	15.9875	3	4	3	18.7225	5.23519
E9PAV3	Nascent polypeptide-associated complex subunit alpha, muscle-specific form OS=Homo sapiens OX=9606 GN=NACA PE=1 SV=1	205.295	9.58	2078	2.02117	3	4	3	16.1396	14.3686	2.02117	3	4	3	26.1823	13.2123	2.02117	3	4	3	26.2926	13.9147	2.02117	3	3	3	21.085	8.55782
Q01105	Protein SET OS=Homo sapiens OX=9606 GN=SET PE=1 SV=3	33.469	4.32	290	17.931	4	5	4	16.0935	11.3747	8.27586	2	2	2	4.48124	1.89291	8.27586	2	2	2	7.60592	2.55372	8.27586	2	3	2	10.4286	4.76272
Q13451	Peptidyl-prolyl cis-trans isomerase FKBP5 OS=Homo sapiens OX=9606 GN=FKBP5 PE=1 SV=2	51.18	5.9	457	12.035	5	6	5	16.0548	8.8941	11.3786	5	6	5	18.7608	9.5991	11.1597	5	5	5	17.4654	8.34254	4.37637	2	2	2	6.36615	4.41749
P23368	NAD-dependent malic enzyme, mitochondrial OS=Homo sapiens OX=9606 GN=ME2 PE=1 SV=1	65.402	7.61	584	9.76027	5	6	5	16.0081	10.013	4.96575	3	3	3	6.78561	2.28742	7.53425	4	4	4	15.4515	7.70318	5.47945	3	3	3	13.4492	5.3064
P09874	Poly [ADP-ribose] polymerase 1 OS=Homo sapiens OX=9606 GN=PARP1 PE=1 SV=4	113.012	8.88	1014	6.41026	5	5	5	15.9485	9.15831	17.0611	13	15	13	56.8898	30.1511	17.7515	14	15	14	70.4187	33.4968	9.86193	8	8	8	32.5339	13.3602
Q7L1Q6	Basic leucine zipper and W2 domain-containing protein 1 OS=Homo sapiens OX=9606 GN=BZW1 PE=1 SV=1	48.013	5.92	419	16.2291	8	8	5	15.8638	6.04121	13.8425	7	7	4	17.24	8.08418	3.34129	2	2	1	1.94073	0	4.29594	2	2	2	3.66358	0
O00267	Transcription elongation factor SPT5 OS=Homo sapiens OX=9606 GN=SUPT5H PE=1 SV=1	120.925	5.06	1087	5.24379	4	5	4	15.8417	9.14727	4.23183	4	5	4	16.9746	6.41325	9.56762	8	9	8	29.1939	13.4928	2.85189	2	2	2	9.09717	1.84213
P50995	Annexin A11 OS=Homo sapiens OX=9606 GN=ANXA11 PE=1 SV=1	54.355	7.65	505	9.90099	6	6	6	15.7315	10.3205	7.92079	4	4	4	8.63415	5.39421	6.93069	4	4	4	13.0594	7.21006	8.91089	5	5	5	13.5803	6.64995
P62917	60S ribosomal protein L8 OS=Homo sapiens OX=9606 GN=RPL8 PE=1 SV=2	28.007	11.03	257	18.2879	5	6	5	15.5108	10.6813	23.3463	8	10	8	27.1522	16.3612	22.9572	7	8	7	24.3461	13.3516	14.786	5	5	5	9.46282	5.78801
Q15008	26S proteasome non-ATPase regulatory subunit 6 OS=Homo sapiens OX=9606 GN=PSMD6 PE=1 SV=1	45.502	5.62	389	14.91	5	5	5	15.493	11.6275	11.8252	5	5	5	19.8719	12.7326	13.1105	6	6	6	20.3149	14.2682	2.82776	1	1	1	1.53536	1.61733
O95202	Mitochondrial proton/calcium exchanger protein OS=Homo sapiens OX=9606 GN=LETM1 PE=1 SV=1	83.302	6.7	739	8.66035	5	5	5	15.3517	9.41605	4.33018	3	3	3	10.3141	3.93528	16.9147	12	12	12	49.6219	21.8778	8.38972	5	5	5	19.3273	6.55611
P52292	Importin subunit alpha-1 OS=Homo sapiens OX=9606 GN=KPNA2 PE=1 SV=1	57.826	5.4	529	10.397	4	4	4	15.3074	12.1796	15.69	6	6	6	32.9757	17.1076	10.397	4	4	4	25.63	11.9718	13.9887	5	5	5	31.3239	9.67006
P53597	Succinate--CoA ligase [ADP/GDP-forming] subunit alpha, mitochondrial OS=Homo sapiens OX=9606 GN=SUCLG1 PE=1 SV=4	36.227	8.79	346	17.9191	5	6	5	15.1838	11.3047	11.5607	3	4	3	12.7719	6.80642	14.4509	4	5	4	16.2262	7.87804	11.5607	3	4	3	7.89897	5.36881
P54886	Delta-1-pyrroline-5-carboxylate synthase OS=Homo sapiens OX=9606 GN=ALDH18A1 PE=1 SV=2	87.248	7.12	795	6.03774	5	5	5	15.1618	11.6057	0.880503	1	1	1	1.81673	2.14283	14.4654	10	11	10	39.6333	24.7988	4.77987	4	4	4	13.3161	4.11681
P62979	Ubiquitin-40S ribosomal protein S27a OS=Homo sapiens OX=9606 GN=RPS27A PE=1 SV=2	17.953	9.64	156	33.9744	5	6	5	15.1609	6.99429	33.9744	5	8	5	20.2009	5.98923	17.9487	3	8	3	13.9285	8.38984	30.1282	4	10	4	22.8868	15.6692
O95433	Activator of 90 kDa heat shock protein ATPase homolog 1 OS=Homo sapiens OX=9606 GN=AHSA1 PE=1 SV=1	38.25	5.53	338	18.0473	6	6	6	15.0864	11.0572	18.0473	6	6	6	20.8718	9.01498	23.9645	9	10	9	38.0414	15.9274	19.2308	6	6	6	26.4636	10.3203
P08237	ATP-dependent 6-phosphofructokinase, muscle type OS=Homo sapiens OX=9606 GN=PFKM PE=1 SV=2	85.128	7.99	780	6.66667	5	5	5	14.8928	10.7612	2.05128	2	2	2	3.78668	3.33891	5.76923	4	4	3	11.0885	5.95297	2.5641	2	2	2	3.65369	1.71858
O60506	Heterogeneous nuclear ribonucleoprotein Q OS=Homo sapiens OX=9606 GN=SYNCRIP PE=1 SV=2	69.56	8.59	623	9.30979	6	7	6	14.8647	7.18222	8.66774	5	7	5	25.8735	11.3379	14.9278	9	11	6	47.3059	22.6521	11.557	7	9	7	31.3354	10.6219
O75821	Eukaryotic translation initiation factor 3 subunit G OS=Homo sapiens OX=9606 GN=EIF3G PE=1 SV=2	35.589	6.13	320	16.25	4	4	4	14.719	11.8545	18.4375	5	5	5	22.5947	11.5278	21.25	6	8	6	31.8774	16.0842	11.25	3	3	3	12.2892	4.3267
P26196	Probable ATP-dependent RNA helicase DDX6 OS=Homo sapiens OX=9606 GN=DDX6 PE=1 SV=2	54.382	8.66	483	14.2857	5	5	5	14.6092	10.7878	18.8406	6	6	6	20.6887	8.23076	7.86749	3	3	3	12.4783	6.78987	10.1449	4	4	4	13.8736	6.2208
Q02750	Dual specificity mitogen-activated protein kinase kinase 1 OS=Homo sapiens OX=9606 GN=MAP2K1 PE=1 SV=2	43.411	6.62	393	11.7048	5	5	3	14.531	5.65785	11.9593	6	6	3	16.1184	10.7444	11.7048	5	5	3	14.3751	5.65224	8.6514	4	4	3	11.1211	6.98602
P49591	Serine--tRNA ligase, cytoplasmic OS=Homo sapiens OX=9606 GN=SARS PE=1 SV=3	58.74	6.43	514	10.8949	5	5	5	14.5041	7.51194	11.284	5	6	5	25.6073	7.55941	11.284	5	5	5	21.0548	6.83044	6.03113	3	3	3	11.0454	2.33894
P04181	Ornithine aminotransferase, mitochondrial OS=Homo sapiens OX=9606 GN=OAT PE=1 SV=1	48.504	7.03	439	12.5285	5	5	5	14.377	4.37509	11.1617	4	4	4	14.6218	4.96905	14.123	5	5	5	27.4965	8.6348	8.42825	3	3	3	18.2654	7.07579
O00170	AH receptor-interacting protein OS=Homo sapiens OX=9606 GN=AIP PE=1 SV=2	37.612	6.29	330	15.1515	4	5	4	14.3607	12.4997	10.6061	3	4	3	12.7141	5.91106	15.4545	4	6	4	26.348	14.5701	12.1212	3	3	3	13.3065	4.54863
Q9UGP8	Translocation protein SEC63 homolog OS=Homo sapiens OX=9606 GN=SEC63 PE=1 SV=2	87.942	5.31	760	7.36842	4	4	4	14.3399	12.9916	7.89474	5	5	5	16.8407	9.92655	8.28947	5	5	5	23.0987	15.2006	2.63158	2	2	2	9.15974	3.5912
P43487	Ran-specific GTPase-activating protein OS=Homo sapiens OX=9606 GN=RANBP1 PE=1 SV=1	23.296	5.29	201	20.8955	5	5	5	14.3328	8.57924	20.8955	5	5	5	16.9639	10.8337	29.3532	5	5	5	20.1293	10.2839	18.9055	4	4	4	12.1202	8.29404
P28066	Proteasome subunit alpha type-5 OS=Homo sapiens OX=9606 GN=PSMA5 PE=1 SV=3	26.394	4.79	241	19.5021	4	5	4	14.3284	11.4113	14.9378	3	4	3	13.853	10.3241	14.9378	3	4	3	17.6813	10.8024	14.9378	3	4	3	16.87	7.86121
P49321	Nuclear autoantigenic sperm protein OS=Homo sapiens OX=9606 GN=NASP PE=1 SV=2	85.186	4.3	788	7.61421	7	7	7	14.3127	10.8189	8.37563	7	7	7	20.2244	11.0284	7.48731	7	8	7	28.1767	18.0237	6.72589	6	6	6	17.0471	7.44781
P54727	UV excision repair protein RAD23 homolog B OS=Homo sapiens OX=9606 GN=RAD23B PE=1 SV=1	43.145	4.84	409	13.4474	7	7	7	14.2886	5.93879	11.4914	5	5	5	18.1336	9.99668	12.2249	5	5	5	19.2856	9.75519	2.44499	1	1	1	2.88975	1.71912
Q14008	Cytoskeleton-associated protein 5 OS=Homo sapiens OX=9606 GN=CKAP5 PE=1 SV=3	225.352	7.8	2032	2.80512	5	5	5	14.2409	8.85274	4.62598	8	8	8	27.632	14.3384	6.59449	12	12	12	38.2738	20.6981	4.6752	8	8	8	26.4605	12.3814
P31150	Rab GDP dissociation inhibitor alpha OS=Homo sapiens OX=9606 GN=GDI1 PE=1 SV=2	50.55	5.14	447	13.1991	5	6	1	14.2269	9.05589	15.2125	7	8	2	22.31	8.97516	13.1991	5	5	1	20.3214	8.24634	7.60626	4	5	1	14.6972	6.43885
Q8N1F7	Nuclear pore complex protein Nup93 OS=Homo sapiens OX=9606 GN=NUP93 PE=1 SV=2	93.43	5.72	819	6.34921	5	5	5	14.2242	6.61997	2.5641	2	2	2	6.30759	1.79512	11.9658	9	9	9	32.0372	15.1338	1.4652	1	1	1	4.17166	1.62061
P17931	Galectin-3 OS=Homo sapiens OX=9606 GN=LGALS3 PE=1 SV=5	26.136	8.56	250	16.8	4	5	4	14.2137	9.32582	18	4	4	4	12.8468	8.49668	8.8	2	2	2	8.49333	1.96939	12.4	3	3	3	8.94742	3.40601
Q9NTK5	Obg-like ATPase 1 OS=Homo sapiens OX=9606 GN=OLA1 PE=1 SV=2	44.715	7.81	396	13.8889	5	6	5	14.2106	6.48123	17.4242	6	7	6	17.7369	10.1787	15.404	5	5	5	17.0829	9.12595	4.0404	2	2	2	3.86733	1.63642
Q9Y266	Nuclear migration protein nudC OS=Homo sapiens OX=9606 GN=NUDC PE=1 SV=1	38.219	5.38	331	16.3142	5	5	5	14.1633	6.29179	12.6888	4	4	4	15.2291	4.52359	20.5438	6	6	6	24.6889	11.6799	5.13595	2	2	2	4.17631	2.06971
P53992	Protein transport protein Sec24C OS=Homo sapiens OX=9606 GN=SEC24C PE=1 SV=3	118.249	7.06	1094	5.66728	5	5	5	14.1183	10.0257	5.02742	5	5	5	16.7589	6.78642	3.83912	4	4	4	12.0817	5.37865	0.914077	1	1	1	1.58939	1.76977
Q9UHD8	Septin-9 OS=Homo sapiens OX=9606 GN=SEPT9 PE=1 SV=2	65.361	8.97	586	9.04437	5	5	5	14.076	8.68512	5.80205	3	3	3	8.18495	6.30139	13.6519	7	7	7	29.9974	14.0361	8.02048	4	4	4	15.6754	5.47074
Q00341	Vigilin OS=Homo sapiens OX=9606 GN=HDLBP PE=1 SV=2	141.368	6.87	1268	4.653	4	4	4	13.9672	6.8768	11.5142	13	14	13	49.8279	25.3825	10.3312	13	13	13	40.3226	20.3676	3.5489	4	4	4	11.866	1.94339
Q99615	DnaJ homolog subfamily C member 7 OS=Homo sapiens OX=9606 GN=DNAJC7 PE=1 SV=2	56.405	6.96	494	10.3239	5	5	5	13.8064	9.22806	13.1579	7	7	7	24.3729	12.6186	11.336	5	5	5	22.6709	13.7052	6.47773	3	3	3	13.9379	5.21009
P00387	NADH-cytochrome b5 reductase 3 OS=Homo sapiens OX=9606 GN=CYB5R3 PE=1 SV=3	34.213	7.59	301	15.9468	4	4	4	13.7946	9.55585	6.31229	2	3	2	6.03753	5.56233	6.31229	2	2	2	6.37556	2.76132	3.65449	1	1	1	4.30654	2.29636
P14550	Alcohol dehydrogenase [NADP(+)] OS=Homo sapiens OX=9606 GN=AKR1A1 PE=1 SV=3	36.55	6.79	325	15.6923	5	5	4	13.7761	9.9114	13.2308	4	4	4	11.2418	6.58273	13.8462	4	4	3	17.6037	10.0842	5.53846	2	3	1	12.3998	6.92526
P16402	Histone H1.3 OS=Homo sapiens OX=9606 GN=HIST1H1D PE=1 SV=2	22.336	11.02	221	15.3846	4	4	4	13.7159	6.80346	15.3846	6	7	6	26.146	12.6038	15.3846	5	5	5	17.8494	8.12988	14.9321	4	5	4	17.3731	8.25223
O14744	Protein arginine N-methyltransferase 5 OS=Homo sapiens OX=9606 GN=PRMT5 PE=1 SV=4	72.638	6.29	637	8.00628	5	5	5	13.6839	7.85005	4.86656	3	3	3	9.14238	3.79753	8.94819	6	6	6	19.032	8.94683	3.61068	2	2	2	9.21755	4.6548
P28331	NADH-ubiquinone oxidoreductase 75 kDa subunit, mitochondrial OS=Homo sapiens OX=9606 GN=NDUFS1 PE=1 SV=3	79.417	6.23	727	8.66575	5	5	5	13.6076	12.3011	9.49106	6	6	6	21.6081	13.092	11.967	7	8	7	32.1646	15.4502	5.63961	4	4	4	12.2742	7.92586
Q8WWM7	Ataxin-2-like protein OS=Homo sapiens OX=9606 GN=ATXN2L PE=1 SV=2	113.304	8.59	1075	4.55814	5	5	5	13.5965	6.3789	3.34884	4	4	4	13.0683	1.92343	4.65116	4	4	4	16.6771	6.71776	4.18605	5	5	5	18.606	7.59208
Q99733	Nucleosome assembly protein 1-like 4 OS=Homo sapiens OX=9606 GN=NAP1L4 PE=1 SV=1	42.797	4.69	375	9.33333	3	4	2	13.575	9.49313	14.9333	5	6	4	22.5416	11.121	12.2667	4	5	3	22.0315	10.9822	9.33333	3	4	2	12.4314	6.33937
Q8IY67	Ribonucleoprotein PTB-binding 1 OS=Homo sapiens OX=9606 GN=RAVER1 PE=1 SV=1	63.837	8.48	606	8.74587	4	4	4	13.5352	7.39462	2.9703	1	1	1	2.49757	2.14469	6.93069	3	3	3	14.0181	6.46661	2.14521	1	1	1	6.51913	2.85583
P17980	26S proteasome regulatory subunit 6A OS=Homo sapiens OX=9606 GN=PSMC3 PE=1 SV=3	49.172	5.24	439	12.5285	5	5	5	13.4839	9.30773	6.15034	2	2	2	6.72973	4.6322	12.5285	6	6	6	14.9859	6.41907	10.4784	4	4	4	13.3354	4.91155
Q15637	Splicing factor 1 OS=Homo sapiens OX=9606 GN=SF1 PE=1 SV=4	68.286	8.98	639	6.25978	3	4	3	13.4446	9.0973	4.53834	2	3	2	8.19981	4.01081	9.23318	5	7	5	30.4172	15.8474	6.25978	3	4	3	15.1266	7.98984
P43034	Platelet-activating factor acetylhydrolase IB subunit alpha OS=Homo sapiens OX=9606 GN=PAFAH1B1 PE=1 SV=2	46.608	7.37	410	13.1707	4	4	4	13.3755	10.3989	21.4634	8	8	7	25.5811	13.6021	10.2439	3	3	3	18.4528	10.2613	6.34146	2	2	2	9.47261	3.93143
Q08257	Quinone oxidoreductase OS=Homo sapiens OX=9606 GN=CRYZ PE=1 SV=1	35.185	8.44	329	15.8055	4	4	4	13.3356	11.1619	15.8055	4	4	4	18.7489	8.69712	21.5805	6	6	6	27.4846	11.8584	19.1489	5	7	5	27.7675	12.5425
P48556	26S proteasome non-ATPase regulatory subunit 8 OS=Homo sapiens OX=9606 GN=PSMD8 PE=1 SV=2	39.587	9.7	350	9.42857	4	5	4	13.3184	4.39168	7.42857	3	4	3	13.6897	0	5.14286	2	2	2	6.55146	0	4.85714	2	2	2	5.37535	1.85579
O94776	Metastasis-associated protein MTA2 OS=Homo sapiens OX=9606 GN=MTA2 PE=1 SV=1	74.976	9.66	668	7.93413	5	5	5	13.3049	10.6367	6.58683	4	4	4	12.0373	9.09413	7.63473	5	5	5	13.8725	6.96953	6.28743	4	4	4	13.194	8.5391
Q9BS26	Endoplasmic reticulum resident protein 44 OS=Homo sapiens OX=9606 GN=ERP44 PE=1 SV=1	46.941	5.26	406	10.5911	4	4	4	13.1717	8.33253	9.85222	4	4	3	16.0757	5.58546	6.40394	2	2	2	13.5661	6.82212	3.44828	1	1	1	8.17289	2.63614
P78527	DNA-dependent protein kinase catalytic subunit OS=Homo sapiens OX=9606 GN=PRKDC PE=1 SV=3	468.788	7.12	4128	1.52616	5	5	5	13.1664	5.45243	5.06298	19	19	19	67.3726	29.6795	7.50969	31	31	31	92.6035	46.0495	0.532946	2	2	2	6.00353	2.00091
P31689	DnaJ homolog subfamily A member 1 OS=Homo sapiens OX=9606 GN=DNAJA1 PE=1 SV=2	44.839	7.08	397	11.0831	4	5	4	13.1188	7.27	9.82368	4	4	4	13.2274	5.24264	4.78589	2	3	2	12.2341	5.46834	11.335	4	4	4	13.3948	6.07432
P78344	Eukaryotic translation initiation factor 4 gamma 2 OS=Homo sapiens OX=9606 GN=EIF4G2 PE=1 SV=1	102.297	7.14	907	4.7409	4	4	4	13.0916	9.24739	8.04851	5	5	5	17.0917	10.7169	8.04851	6	6	6	21.2119	12.9098	5.95369	4	4	4	12.6074	4.32303
Q9UBT2	SUMO-activating enzyme subunit 2 OS=Homo sapiens OX=9606 GN=UBA2 PE=1 SV=2	71.179	5.29	640	8.90625	5	5	5	13.0145	6.23411	10.4688	7	7	7	19.1537	6.91947	9.21875	6	6	6	19.6658	7.27722	5.15625	3	3	3	8.90828	1.81339
O60841	Eukaryotic translation initiation factor 5B OS=Homo sapiens OX=9606 GN=EIF5B PE=1 SV=4	138.742	5.49	1220	3.68852	4	4	4	12.9673	9.33731	3.85246	4	5	4	14.4735	9.98933	7.78689	7	7	7	30.2221	14.9675	1.88525	2	3	2	8.35715	4.48134
P09622	Dihydrolipoyl dehydrogenase, mitochondrial OS=Homo sapiens OX=9606 GN=DLD PE=1 SV=2	54.143	7.85	509	8.84086	4	4	4	12.9513	9.12137	11.3949	5	6	5	22.6627	10.36	14.7348	6	7	6	30.0452	13.4606	12.7701	6	7	6	22.3772	11.1149
P04632	Calpain small subunit 1 OS=Homo sapiens OX=9606 GN=CAPNS1 PE=1 SV=1	28.298	5.2	268	17.9104	5	5	5	12.9305	6.57973	4.85075	2	2	2	3.48696	1.62264	12.3134	4	4	4	12.2569	4.3563	7.46269	2	2	2	9.36947	2.66583
Q96FW1	Ubiquitin thioesterase OTUB1 OS=Homo sapiens OX=9606 GN=OTUB1 PE=1 SV=2	31.264	4.94	271	16.9742	4	4	4	12.9035	9.15418	18.0812	4	5	4	19.1371	9.83687	21.4022	5	6	5	26.6101	14.2469	13.6531	3	4	3	18.6072	7.17536
Q08209	Serine/threonine-protein phosphatase 2B catalytic subunit alpha isoform OS=Homo sapiens OX=9606 GN=PPP3CA PE=1 SV=1	58.65	5.86	521	9.40499	4	4	4	12.886	7.6149	5.18234	2	2	2	5.72047	3.96956	9.40499	4	4	4	14.2331	7.95568	4.22265	2	2	2	7.75576	4.01669
Q01130	Serine/arginine-rich splicing factor 2 OS=Homo sapiens OX=9606 GN=SRSF2 PE=1 SV=4	25.461	11.85	221	15.8371	3	4	3	12.8841	6.15967	19.457	4	5	4	18.2065	9.79724	19.457	4	5	4	22.1867	7.6316	26.2443	6	7	6	23.1187	11.8173
Q9BUJ2	Heterogeneous nuclear ribonucleoprotein U-like protein 1 OS=Homo sapiens OX=9606 GN=HNRNPUL1 PE=1 SV=2	95.679	6.92	856	5.7243	5	6	4	12.8537	3.81561	7.12617	5	5	4	20.5551	10.3191	7.59346	6	6	5	24.0634	9.54457	2.92056	2	2	2	9.51357	1.9891
Q9BW92	Threonine--tRNA ligase, mitochondrial OS=Homo sapiens OX=9606 GN=TARS2 PE=1 SV=1	80.985	7.3	718	5.29248	4	4	4	12.8214	8.38129	2.64624	2	2	2	5.90621	0	2.64624	2	2	2	5.22304	2.01866	2.50696	2	2	2	4.92489	0
P61289	Proteasome activator complex subunit 3 OS=Homo sapiens OX=9606 GN=PSME3 PE=1 SV=1	29.488	5.95	254	16.5354	4	4	4	12.7762	9.38094	11.0236	3	3	3	5.01846	1.71016	7.48031	2	2	2	6.41122	3.923	2.75591	1	1	1	1.9431	0
Q15233	Non-POU domain-containing octamer-binding protein OS=Homo sapiens OX=9606 GN=NONO PE=1 SV=4	54.197	8.95	471	10.6157	5	5	5	12.7443	6.90134	15.4989	7	7	7	22.4113	12.2381	13.8004	6	6	6	19.3884	13.5724	9.55414	5	5	5	11.7865	7.99103
Q8TEX9	Importin-4 OS=Homo sapiens OX=9606 GN=IPO4 PE=1 SV=2	118.64	4.96	1081	4.25532	4	4	4	12.6565	6.6804	5.92044	5	5	5	23.721	12.0103	4.25532	4	4	4	20.8264	9.47642	0.832562	1	1	1	3.77624	1.89851
O75083	WD repeat-containing protein 1 OS=Homo sapiens OX=9606 GN=WDR1 PE=1 SV=4	66.152	6.65	606	8.58086	4	4	4	12.6547	6.73998	6.60066	3	3	3	13.3299	6.70676	12.8713	6	7	6	36.3322	16.4689	16.6667	7	9	7	42.0211	13.1692
P07384	Calpain-1 catalytic subunit OS=Homo sapiens OX=9606 GN=CAPN1 PE=1 SV=1	81.838	5.67	714	7.0028	4	4	4	12.551	9.42603	5.7423	3	3	3	12.4455	7.15708	15.5462	11	11	11	42.5172	23.0582	4.06162	3	3	3	12.2265	4.13825
Q53H12	Acylglycerol kinase, mitochondrial OS=Homo sapiens OX=9606 GN=AGK PE=1 SV=2	47.107	8.09	422	12.7962	5	5	5	12.542	10.8156	5.92417	2	2	2	5.70429	2.37136	15.6398	6	7	6	22.1179	13.6273	9.47867	4	5	4	12.6716	9.15961
P36542	ATP synthase subunit gamma, mitochondrial OS=Homo sapiens OX=9606 GN=ATP5F1C PE=1 SV=1	32.975	9.22	298	14.4295	4	5	4	12.5261	7.95722	21.1409	6	6	6	22.8551	10.0622	13.0872	4	4	4	8.87749	4.30349	16.7785	5	5	5	17.8109	9.01244
P46926	Glucosamine-6-phosphate isomerase 1 OS=Homo sapiens OX=9606 GN=GNPDA1 PE=1 SV=1	32.648	6.92	289	17.301	4	4	4	12.5218	8.42306	2.76817	1	1	1	1.3887	0	8.99654	2	2	2	9.97701	4.48941	6.92042	2	2	2	8.52252	2.39338
P57737	Coronin-7 OS=Homo sapiens OX=9606 GN=CORO7 PE=1 SV=2	100.542	5.8	925	4.64865	4	5	4	12.4496	9.74227	3.45946	3	3	3	10.9219	5.02536	3.35135	3	3	3	13.1324	5.26393	1.40541	1	1	1	5.36391	2.51781
P61221	ATP-binding cassette sub-family E member 1 OS=Homo sapiens OX=9606 GN=ABCE1 PE=1 SV=1	67.271	8.34	599	7.67947	5	5	5	12.4446	7.2555	6.6778	4	4	4	15.5449	7.66858	20.8681	11	13	11	50.5124	26.4902	20.7012	11	11	11	40.0341	17.7453
Q14165	Malectin OS=Homo sapiens OX=9606 GN=MLEC PE=1 SV=1	32.214	5.41	292	16.4384	5	5	5	12.4311	7.61275	8.56164	2	2	2	11.1728	5.02097	13.3562	4	4	4	14.3014	6.02204	8.56164	2	2	2	8.57171	2.09476
O14828	Secretory carrier-associated membrane protein 3 OS=Homo sapiens OX=9606 GN=SCAMP3 PE=1 SV=3	38.262	7.64	347	12.9683	3	3	3	12.3887	10.8638	15.2738	4	4	4	20.4029	11.9576	9.2219	2	2	2	14.7417	8.58853	9.2219	2	2	2	15.2337	6.98826
P20042	Eukaryotic translation initiation factor 2 subunit 2 OS=Homo sapiens OX=9606 GN=EIF2S2 PE=1 SV=2	38.364	5.8	333	13.2132	4	4	4	12.3854	7.61825	25.5255	8	8	8	35.021	15.425	13.5135	4	4	4	15.2587	6.98686	9.00901	2	2	2	10.4975	5.01529
P39656	Dolichyl-diphosphooligosaccharide--protein glycosyltransferase 48 kDa subunit OS=Homo sapiens OX=9606 GN=DDOST PE=1 SV=4	50.769	6.55	456	9.64912	5	5	5	12.2967	7.07715	11.6228	6	6	6	16.4578	7.04961	8.33333	4	4	4	13.1112	7.36026	6.14035	3	3	3	11.7516	4.67868
Q86UX7	Fermitin family homolog 3 OS=Homo sapiens OX=9606 GN=FERMT3 PE=1 SV=1	75.905	6.98	667	6.89655	4	4	4	12.2726	9.36216	5.54723	3	3	3	11.8033	7.07305	12.7436	7	7	7	31.2525	17.5865	14.6927	9	9	9	28.9449	10.9326
Q5JPE7	Nodal modulator 2 OS=Homo sapiens OX=9606 GN=NOMO2 PE=1 SV=1	139.351	5.76	1267	3.94633	5	5	5	12.2626	5.97118	5.20916	6	6	6	16.8226	6.39769	6.15627	7	8	7	23.0691	5.22506	7.34017	9	9	9	29.59	12.7891
O94925	Glutaminase kidney isoform, mitochondrial OS=Homo sapiens OX=9606 GN=GLS PE=1 SV=1	73.414	7.77	669	7.62332	3	3	3	12.2481	9.83502	7.62332	3	3	3	17.6412	8.81273	7.62332	3	4	3	25.6705	13.5533	7.62332	3	3	3	19.581	5.36367
P15374	Ubiquitin carboxyl-terminal hydrolase isozyme L3 OS=Homo sapiens OX=9606 GN=UCHL3 PE=1 SV=1	26.166	4.92	230	18.6957	3	4	3	12.2108	8.77418	10.8696	2	2	2	8.17995	1.9075	18.6957	3	3	3	16.6163	7.37823	15.6522	3	4	3	18.8549	6.93267
O43615	Mitochondrial import inner membrane translocase subunit TIM44 OS=Homo sapiens OX=9606 GN=TIMM44 PE=1 SV=2	51.323	8.32	452	7.30088	3	4	3	12.0511	7.87951	16.3717	7	7	7	22.7443	9.17604	12.3894	5	5	5	15.8175	9.8103	7.74336	3	3	3	15.0683	4.86328
P51991	Heterogeneous nuclear ribonucleoprotein A3 OS=Homo sapiens OX=9606 GN=HNRNPA3 PE=1 SV=2	39.571	9.01	378	10.582	4	7	2	12.0278	13.1604	7.14286	4	7	2	13.6385	8.01798	4.7619	3	5	1	10.7272	8.32851	4.7619	3	6	1	9.24652	8.6667
Q07021	Complement component 1 Q subcomponent-binding protein, mitochondrial OS=Homo sapiens OX=9606 GN=C1QBP PE=1 SV=1	31.343	4.84	282	15.6028	3	3	3	12.0124	8.49904	16.6667	3	5	3	31.0813	14.9246	16.6667	4	6	4	40.3238	18.6227	4.60993	1	1	1	2.46993	0
Q99497	Protein/nucleic acid deglycase DJ-1 OS=Homo sapiens OX=9606 GN=PARK7 PE=1 SV=2	19.878	6.79	189	32.8042	5	5	5	11.9071	9.90629	41.2698	8	10	8	33.4838	23.0922	24.3386	5	5	5	13.1807	7.63898	37.037	7	8	7	26.6586	12.8955
Q969X5	Endoplasmic reticulum-Golgi intermediate compartment protein 1 OS=Homo sapiens OX=9606 GN=ERGIC1 PE=1 SV=1	32.571	7.06	290	11.3793	3	4	3	11.8208	6.24513	14.1379	4	4	4	11.6887	7.77234	7.58621	2	3	2	9.08797	5.90468	11.3793	3	3	3	10.7881	6.09166
P36776	Lon protease homolog, mitochondrial OS=Homo sapiens OX=9606 GN=LONP1 PE=1 SV=2	106.422	6.39	959	4.79666	4	4	4	11.7377	9.12313	9.48905	8	8	8	31.2656	13.8493	4.17101	3	3	3	16.7425	8.42844	3.02398	2	2	2	6.89152	2.04312
O94979	Protein transport protein Sec31A OS=Homo sapiens OX=9606 GN=SEC31A PE=1 SV=3	132.931	6.89	1220	3.03279	4	4	4	11.6885	6.58953	4.67213	6	6	6	18.0649	6.95708	5.7377	7	7	7	23.6703	12.9154	5.4918	6	6	6	23.4413	7.93271
P06493	Cyclin-dependent kinase 1 OS=Homo sapiens OX=9606 GN=CDK1 PE=1 SV=3	34.074	8.4	297	17.5084	5	5	5	11.6738	6.58822	16.835	5	5	5	14.4678	8.93595	8.75421	3	3	3	7.13567	3.70135	22.2222	6	6	6	19.2387	6.82527
Q96RF0	Sorting nexin-18 OS=Homo sapiens OX=9606 GN=SNX18 PE=1 SV=2	68.851	5.68	628	7.16561	3	3	3	11.6643	8.50925	9.71338	4	4	4	25.0021	11.4685	14.172	7	7	7	32.4089	15.3738	11.3057	6	6	6	25.2537	6.50947
Q9UHD1	Cysteine and histidine-rich domain-containing protein 1 OS=Homo sapiens OX=9606 GN=CHORDC1 PE=1 SV=2	37.466	7.87	332	17.1687	4	4	4	11.6195	9.8509	9.03614	2	2	2	4.84371	2.45754	18.3735	4	4	4	13.7326	6.77549	13.5542	3	3	3	10.3789	6.15508
O43765	Small glutamine-rich tetratricopeptide repeat-containing protein alpha OS=Homo sapiens OX=9606 GN=SGTA PE=1 SV=1	34.042	4.87	313	14.377	4	4	4	11.609	8.27691	15.016	4	4	4	15.834	6.7811	11.1821	3	3	3	13.1639	7.34557	2.8754	1	1	1	2.18105	1.77312
P54578	Ubiquitin carboxyl-terminal hydrolase 14 OS=Homo sapiens OX=9606 GN=USP14 PE=1 SV=3	56.033	5.3	494	11.5385	5	5	5	11.5895	6.72313	12.1457	6	6	6	18.7271	9.9409	10.1215	5	5	5	14.7179	7.06035	6.2753	3	3	3	9.77183	3.91974
Q13895	Bystin OS=Homo sapiens OX=9606 GN=BYSL PE=1 SV=3	49.57	8.12	437	8.69565	4	4	4	11.5328	8.33649	4.80549	2	2	2	5.9276	1.98958	4.80549	2	2	2	8.65393	2.51538	5.03432	2	2	2	6.38101	0
P11177	Pyruvate dehydrogenase E1 component subunit beta, mitochondrial OS=Homo sapiens OX=9606 GN=PDHB PE=1 SV=3	39.208	6.65	359	11.1421	3	3	3	11.4788	7.9785	11.6992	4	4	4	12.8885	5.86364	18.1058	6	7	6	25.5435	14.4359	11.6992	4	4	4	13.4419	3.92104
P56537	Eukaryotic translation initiation factor 6 OS=Homo sapiens OX=9606 GN=EIF6 PE=1 SV=1	26.582	4.68	245	14.2857	3	4	3	11.4531	8.07814	17.1429	3	3	3	14.4461	8.65303	9.79592	2	2	2	9.63273	5.40586	9.79592	2	2	2	8.25879	4.75451
O76003	Glutaredoxin-3 OS=Homo sapiens OX=9606 GN=GLRX3 PE=1 SV=2	37.408	5.39	335	14.6269	5	5	5	11.4415	6.82656	13.7313	4	4	4	8.06796	5.70326	18.5075	5	5	5	16.2578	12.3136	6.26866	2	2	2	4.55864	1.86762
Q92499	ATP-dependent RNA helicase DDX1 OS=Homo sapiens OX=9606 GN=DDX1 PE=1 SV=2	82.38	7.23	740	5.67568	4	4	4	11.3661	6.43777	0.945946	1	1	1	1.38331	0	7.2973	5	5	5	20.0954	11.5982	3.51351	3	3	3	8.50365	1.9946
O94826	Mitochondrial import receptor subunit TOM70 OS=Homo sapiens OX=9606 GN=TOMM70 PE=1 SV=1	67.412	7.12	608	7.07237	4	4	4	11.3451	4.79257	9.04605	5	5	5	12.7667	7.10752	7.23684	4	4	4	12.1796	6.57712	1.80921	1	1	1	6.54076	2.85193
Q96C36	Pyrroline-5-carboxylate reductase 2 OS=Homo sapiens OX=9606 GN=PYCR2 PE=1 SV=1	33.616	7.77	320	13.4375	3	3	3	11.3133	7.37427	7.1875	2	2	1	6.8559	4.19021	3.125	1	1	1	3.16539	1.71642	3.125	1	1	1	3.28559	0
P14678	Small nuclear ribonucleoprotein-associated proteins B and B' OS=Homo sapiens OX=9606 GN=SNRPB PE=1 SV=2	24.594	11.19	240	12.5	3	4	3	11.3094	6.6792	2.91667	1	1	1	2.57496	1.88787	2.91667	1	1	1	2.55284	1.87889	2.91667	1	1	1	2.4988	0
Q15758	Neutral amino acid transporter B(0) OS=Homo sapiens OX=9606 GN=SLC1A5 PE=1 SV=2	56.562	5.48	541	7.7634	3	3	3	11.2554	8.59031	9.79667	5	5	5	21.4467	10.4028	12.0148	5	6	5	27.7548	15.6693	5.91497	3	3	3	14.9115	6.20152
O43681	ATPase ASNA1 OS=Homo sapiens OX=9606 GN=ASNA1 PE=1 SV=2	38.767	4.91	348	12.6437	4	4	4	11.2421	7.29128	6.89655	3	3	3	9.30507	4.05327	11.2069	4	4	4	13.6553	9.64874	2.01149	1	1	1	2.25042	0
Q12907	Vesicular integral-membrane protein VIP36 OS=Homo sapiens OX=9606 GN=LMAN2 PE=1 SV=1	40.203	6.95	356	11.7978	4	4	4	11.24	6.2075	9.26966	3	3	3	12.1036	6.57884	3.08989	1	1	1	4.77806	2.77203	8.42697	3	3	3	10.003	5.72146
Q16543	Hsp90 co-chaperone Cdc37 OS=Homo sapiens OX=9606 GN=CDC37 PE=1 SV=1	44.44	5.25	378	9.52381	4	4	4	11.2343	6.97637	10.0529	5	5	5	17.119	10.0411	10.3175	5	5	5	16.4071	8.87218	7.67196	3	3	3	12.395	6.11792
P51610	Host cell factor 1 OS=Homo sapiens OX=9606 GN=HCFC1 PE=1 SV=2	208.602	7.46	2035	2.40786	4	4	4	11.2296	7.05507	3.98034	7	7	7	18.0388	8.15342	3.53808	6	6	6	22.6265	10.4646	0.44226	1	1	1	1.29491	0
P62140	Serine/threonine-protein phosphatase PP1-beta catalytic subunit OS=Homo sapiens OX=9606 GN=PPP1CB PE=1 SV=3	37.163	6.19	327	9.78593	3	4	1	11.1952	7.14756	11.6208	3	4	1	12.8866	6.6088	13.1498	4	4	1	16.1338	7.16316	7.33945	2	3	2	6.54003	2.18035
P23921	Ribonucleoside-diphosphate reductase large subunit OS=Homo sapiens OX=9606 GN=RRM1 PE=1 SV=1	90.013	7.15	792	5.42929	4	4	4	11.1786	4.06937	3.15657	2	2	2	6.45523	2.32981	11.6162	8	9	8	30.2758	15.5619	6.18687	4	4	4	16.4673	7.96286
P20645	Cation-dependent mannose-6-phosphate receptor OS=Homo sapiens OX=9606 GN=M6PR PE=1 SV=1	30.973	5.83	277	10.1083	2	3	2	11.1741	9.97101	5.05415	1	1	1	5.7582	2.97203	5.05415	1	1	1	8.96738	4.15293	12.6354	2	2	2	6.35405	3.55986
Q86YZ3	Hornerin OS=Homo sapiens OX=9606 GN=HRNR PE=1 SV=2	282.228	10.04	2850	2.77193	3	3	3	11.1531	10.3944	2.77193	3	4	3	24.9245	12.7845	1.68421	1	1	1	8.70774	4.63415	3.64912	4	5	4	25.4602	10.8902
P16615	Sarcoplasmic/endoplasmic reticulum calcium ATPase 2 OS=Homo sapiens OX=9606 GN=ATP2A2 PE=1 SV=1	114.683	5.34	1042	3.83877	3	3	3	11.0644	7.70052	4.60653	4	4	4	17.5321	7.57952	7.77351	6	6	6	29.798	16.6062	2.68714	2	2	2	7.99534	4.30439
Q9H0U4	Ras-related protein Rab-1B OS=Homo sapiens OX=9606 GN=RAB1B PE=1 SV=1	22.157	5.73	201	16.9154	3	5	1	11.051	7.76052	24.8756	4	4	3	18.654	8.68065	24.8756	4	4	3	8.5322	4.42532	20.8955	4	5	1	14.3163	9.30489
O60313	Dynamin-like 120 kDa protein, mitochondrial OS=Homo sapiens OX=9606 GN=OPA1 PE=1 SV=3	111.561	7.87	960	4.375	4	4	4	10.9991	5.95518	1.25	1	1	1	1.73542	0	11.4583	10	10	10	32.7813	9.35854	1.875	2	3	2	7.99957	1.75617
P52888	Thimet oligopeptidase OS=Homo sapiens OX=9606 GN=THOP1 PE=1 SV=2	78.789	6.05	689	6.5312	3	3	3	10.9836	8.32823	4.64441	2	2	2	7.27831	2.35371	6.82148	3	5	3	26.1731	10.9025	4.209	2	2	2	6.87226	2.09911
P17174	Aspartate aminotransferase, cytoplasmic OS=Homo sapiens OX=9606 GN=GOT1 PE=1 SV=3	46.219	7.01	413	13.0751	4	4	4	10.9817	6.71699	21.0654	8	8	8	22.5785	12.5954	11.8644	5	5	5	15.8571	8.28673	9.92736	4	4	4	13.8165	5.6692
P55327	Tumor protein D52 OS=Homo sapiens OX=9606 GN=TPD52 PE=1 SV=2	24.312	4.83	224	18.3036	3	3	3	10.9716	8.02341	18.3036	3	3	3	17.3589	8.29153	12.9464	2	2	2	9.75844	5.03351	11.6071	2	2	2	9.28818	3.72447
Q13247	Serine/arginine-rich splicing factor 6 OS=Homo sapiens OX=9606 GN=SRSF6 PE=1 SV=2	39.563	11.43	344	9.30233	4	4	3	10.8566	4.78843	9.30233	4	4	3	11.581	5.73971	6.68605	3	3	2	8.15243	1.90877	9.30233	4	4	4	12.3174	4.47291
Q9UL46	Proteasome activator complex subunit 2 OS=Homo sapiens OX=9606 GN=PSME2 PE=1 SV=4	27.384	5.73	239	17.1548	3	4	3	10.8372	7.99062	20.5021	4	4	4	15.1863	8.02486	20.5021	4	4	4	14.1202	8.46253	20.5021	4	6	4	24.0357	9.38854
P49721	Proteasome subunit beta type-2 OS=Homo sapiens OX=9606 GN=PSMB2 PE=1 SV=1	22.822	7.02	201	15.4229	3	4	3	10.7991	4.23765	8.95522	2	2	2	7.07119	4.46205	8.95522	2	2	2	7.65892	4.01264	8.95522	2	2	2	6.93436	4.4765
Q9UMS4	Pre-mRNA-processing factor 19 OS=Homo sapiens OX=9606 GN=PRPF19 PE=1 SV=1	55.146	6.61	504	7.53968	3	3	3	10.7769	8.5213	7.53968	3	3	3	12.8946	6.24214	8.92857	4	4	4	16.6363	8.85544	7.7381	3	3	3	10.4975	2.36221
Q92522	Histone H1x OS=Homo sapiens OX=9606 GN=H1FX PE=1 SV=1	22.474	10.76	213	17.8404	3	3	3	10.7676	8.88319	12.6761	2	2	2	10.4057	5.61856	7.04225	1	1	1	3.31122	2.15991	12.6761	2	2	2	11.8388	4.9771
P54920	Alpha-soluble NSF attachment protein OS=Homo sapiens OX=9606 GN=NAPA PE=1 SV=3	33.211	5.36	295	12.8814	3	3	3	10.7522	8.78333	11.8644	3	3	3	14.9013	7.15481	11.8644	3	3	3	15.5735	7.88159	12.8814	3	3	3	13.9275	6.45811
O14929	Histone acetyltransferase type B catalytic subunit OS=Homo sapiens OX=9606 GN=HAT1 PE=1 SV=1	49.481	5.69	419	11.2172	4	4	4	10.7237	6.554	13.1265	5	5	5	21.0071	5.56882	7.39857	2	2	2	11.3076	4.84656	4.53461	2	2	2	9.01237	2.9367
O14776	Transcription elongation regulator 1 OS=Homo sapiens OX=9606 GN=TCERG1 PE=1 SV=2	123.823	8.65	1098	3.64299	4	4	4	10.7207	4.25374	1.54827	2	2	2	5.07201	3.61065	1.63934	2	2	2	6.28383	3.42968	1.91257	2	2	2	8.40285	2.17646
P28072	Proteasome subunit beta type-6 OS=Homo sapiens OX=9606 GN=PSMB6 PE=1 SV=4	25.341	4.92	239	15.8996	4	4	4	10.7046	6.96677	12.9707	3	3	3	10.8407	7.06547	8.78661	2	2	2	6.20953	4.85513	12.9707	3	3	3	10.915	4.92052
P20073	Annexin A7 OS=Homo sapiens OX=9606 GN=ANXA7 PE=1 SV=3	52.706	5.68	488	7.58197	4	4	4	10.6859	7.74787	3.48361	2	2	2	5.5261	3.98573	9.42623	5	5	5	9.0571	5.47837	3.48361	2	2	2	5.8084	2.04104
O60610	Protein diaphanous homolog 1 OS=Homo sapiens OX=9606 GN=DIAPH1 PE=1 SV=2	141.258	5.41	1272	4.00943	4	4	4	10.6599	3.88047	6.44654	7	7	7	24.6482	8.53607	12.5786	13	13	13	54.5041	20.2487	2.12264	2	2	2	6.55258	0
O00203	AP-3 complex subunit beta-1 OS=Homo sapiens OX=9606 GN=AP3B1 PE=1 SV=3	121.244	6.04	1094	3.74771	4	4	4	10.6498	6.40077	4.57038	5	5	5	18.0486	9.74985	8.04388	8	8	8	32.0984	16.8936	2.92505	3	3	3	7.59556	1.9902
Q32MZ4	Leucine-rich repeat flightless-interacting protein 1 OS=Homo sapiens OX=9606 GN=LRRFIP1 PE=1 SV=2	89.199	4.65	808	4.70297	3	3	3	10.5877	6.46019	6.68317	4	4	4	19.4931	9.77639	6.55941	4	4	4	16.9094	9.10552	4.82673	3	3	3	13.0464	6.02408
Q06203	Amidophosphoribosyltransferase OS=Homo sapiens OX=9606 GN=PPAT PE=1 SV=1	57.362	6.76	517	8.12379	3	3	3	10.5835	7.1117	7.73694	3	3	3	15.3883	7.53242	2.12766	1	1	1	5.99957	2.83877	7.73694	3	3	3	9.18848	3.90904
Q96GU1	P antigen family member 5 OS=Homo sapiens OX=9606 GN=PAGE5 PE=1 SV=2	14.038	4.35	130	41.5385	3	3	3	10.5815	8.48398	50	4	4	4	13.3856	9.54316	34.6154	3	3	3	11.8468	6.9723	16.9231	1	1	1	1.64207	0
Q9UG63	ATP-binding cassette sub-family F member 2 OS=Homo sapiens OX=9606 GN=ABCF2 PE=1 SV=2	71.245	7.37	623	5.45746	3	3	3	10.541	7.34714	7.22311	4	4	4	11.8624	3.90251	10.7544	6	6	6	24.7886	14.5311	6.09952	4	4	4	14.9916	7.59778
O00139	Kinesin-like protein KIF2A OS=Homo sapiens OX=9606 GN=KIF2A PE=1 SV=3	79.905	6.68	706	5.09915	4	4	4	10.528	8.85322	4.24929	3	3	3	10.0733	6.54827	9.63173	7	7	7	21.6427	13.4515	1.55807	1	1	1	2.93667	1.82828
Q9BT78	COP9 signalosome complex subunit 4 OS=Homo sapiens OX=9606 GN=COPS4 PE=1 SV=1	46.24	5.83	406	9.35961	3	3	3	10.5149	9.05553	6.40394	2	2	2	8.55008	5.88966	5.41872	2	2	2	6.22862	2.80013	6.40394	2	2	2	9.57258	4.53465
O15371	Eukaryotic translation initiation factor 3 subunit D OS=Homo sapiens OX=9606 GN=EIF3D PE=1 SV=1	63.932	6.05	548	6.0219	3	4	3	10.5009	6.36904	7.66423	4	4	4	10.5868	6.583	16.0584	9	10	9	36.8607	20.3459	6.56934	4	4	4	12.3577	5.51622
P47712	Cytosolic phospholipase A2 OS=Homo sapiens OX=9606 GN=PLA2G4A PE=1 SV=2	85.184	5.38	749	4.93992	4	4	4	10.4945	4.89944	1.86916	2	2	2	4.39024	0	9.47931	7	7	7	22.5127	8.89334	2.00267	1	1	1	2.29999	1.82055
P20810	Calpastatin OS=Homo sapiens OX=9606 GN=CAST PE=1 SV=4	76.526	5.07	708	7.62712	3	3	3	10.4894	4.94248	2.40113	1	1	1	4.05198	2.41761	10.0282	4	4	4	18.9707	11.2109	1.83616	1	1	1	3.07686	2.40278
P28070	Proteasome subunit beta type-4 OS=Homo sapiens OX=9606 GN=PSMB4 PE=1 SV=4	29.185	5.97	264	9.4697	2	3	2	10.3095	7.37468	9.4697	2	3	2	14.816	7.45468	5.68182	1	1	1	2.09952	1.65002	9.4697	2	3	2	8.98912	3.87246
Q9HAV4	Exportin-5 OS=Homo sapiens OX=9606 GN=XPO5 PE=1 SV=1	136.222	5.8	1204	4.06977	5	5	5	10.2711	7.7344	2.99003	4	4	4	10.4653	6.19479	3.90365	5	5	5	18.1393	9.46271	1.99336	3	3	3	7.6474	4.15213
Q13283	Ras GTPase-activating protein-binding protein 1 OS=Homo sapiens OX=9606 GN=G3BP1 PE=1 SV=1	52.132	5.52	466	6.86695	3	3	3	10.2096	6.19142	9.65665	4	4	4	17.5408	7.15498	16.7382	6	8	6	40.1997	21.5031	15.2361	6	6	6	28.0244	13.6103
Q9Y277	Voltage-dependent anion-selective channel protein 3 OS=Homo sapiens OX=9606 GN=VDAC3 PE=1 SV=1	30.639	8.66	283	12.3675	3	3	2	10.1817	7.65951	16.2544	5	6	4	23.9682	13.7116	11.3074	3	3	2	11.559	4.44594	8.83392	3	3	3	11.0901	6.37398
P50914	60S ribosomal protein L14 OS=Homo sapiens OX=9606 GN=RPL14 PE=1 SV=4	23.417	10.93	215	18.6047	4	4	4	10.1767	4.83526	18.6047	4	4	4	14.8054	6.61122	5.5814	1	1	1	6.71265	3.15463	8.37209	2	2	2	5.19561	3.67272
P50416	Carnitine O-palmitoyltransferase 1, liver isoform OS=Homo sapiens OX=9606 GN=CPT1A PE=1 SV=2	88.311	8.65	773	4.91591	3	3	3	10.0693	6.79608	4.13972	3	3	3	10.3022	4.0517	8.92626	6	6	6	25.9851	9.91619	3.36352	2	2	2	10.8303	4.00729
O75436	Vacuolar protein sorting-associated protein 26A OS=Homo sapiens OX=9606 GN=VPS26A PE=1 SV=2	38.146	6.57	327	11.9266	3	3	3	10.0614	4.50794	3.97554	1	1	1	2.7029	0	3.97554	1	1	1	3.84924	1.84781	3.97554	1	1	1	2.17522	0
Q16881	Thioredoxin reductase 1, cytoplasmic OS=Homo sapiens OX=9606 GN=TXNRD1 PE=1 SV=3	70.862	7.39	649	5.547	3	3	3	10.0138	8.46529	6.16333	3	3	2	10.2101	7.03903	6.16333	3	3	3	12.6376	7.55504	5.547	3	3	3	13.7271	7.41221
O75396	Vesicle-trafficking protein SEC22b OS=Homo sapiens OX=9606 GN=SEC22B PE=1 SV=4	24.578	6.92	215	18.1395	3	3	3	9.91152	6.49024	13.4884	2	2	2	8.25446	3.45385	4.65116	1	1	1	3.5857	2.13025	15.3488	2	2	2	13.4337	5.47077
P23246	Splicing factor, proline- and glutamine-rich OS=Homo sapiens OX=9606 GN=SFPQ PE=1 SV=2	76.102	9.44	707	5.09194	3	3	3	9.83036	6.6769	6.08204	4	4	4	12.3123	6.0649	7.63791	5	5	5	11.5124	7.93839	7.07214	5	5	5	9.75739	5.2938
Q9Y3I0	tRNA-splicing ligase RtcB homolog OS=Homo sapiens OX=9606 GN=RTCB PE=1 SV=1	55.175	7.23	505	6.13861	3	3	3	9.80498	6.86403	4.35644	2	2	2	7.27602	3.92327	6.13861	3	3	3	14.4811	4.81281	5.34653	2	2	2	8.16404	0
Q9UBS4	DnaJ homolog subfamily B member 11 OS=Homo sapiens OX=9606 GN=DNAJB11 PE=1 SV=1	40.489	6.18	358	12.8492	3	3	3	9.79298	7.72535	8.37989	3	3	3	11.4706	7.22105	15.0838	4	4	4	15.4622	8.53394	1.67598	1	1	1	1.58403	0
Q3ZCQ8	Mitochondrial import inner membrane translocase subunit TIM50 OS=Homo sapiens OX=9606 GN=TIMM50 PE=1 SV=2	39.622	8.37	353	11.3314	3	3	3	9.75263	7.70642	15.864	4	4	4	17.9483	8.84635	12.4646	3	3	3	16.5101	8.4352	4.81586	1	1	1	1.23463	0
O75131	Copine-3 OS=Homo sapiens OX=9606 GN=CPNE3 PE=1 SV=1	60.092	5.85	537	6.33147	3	3	2	9.70047	7.48156	3.35196	2	2	1	5.86744	4.29522	3.35196	2	2	2	5.73563	4.52404	1.67598	1	1	1	2.2362	1.89566
Q10713	Mitochondrial-processing peptidase subunit alpha OS=Homo sapiens OX=9606 GN=PMPCA PE=1 SV=2	58.216	6.92	525	7.2381	4	4	4	9.69407	0	2.09524	1	1	1	2.57889	0	3.61905	2	2	2	5.29432	1.83386	2.09524	1	1	1	2.95078	0
Q9UJU6	Drebrin-like protein OS=Homo sapiens OX=9606 GN=DBNL PE=1 SV=1	48.178	5.05	430	8.37209	3	3	3	9.58419	4.93735	8.83721	3	3	3	9.20505	1.9192	2.55814	1	1	1	5.32818	2.85287	5.34884	2	2	2	8.5112	2.09272
Q00653	Nuclear factor NF-kappa-B p100 subunit OS=Homo sapiens OX=9606 GN=NFKB2 PE=1 SV=4	96.689	6.25	900	3.77778	4	4	4	9.57271	5.40397	7.66667	7	7	7	17.0654	4.44547	2.88889	3	3	3	5.86515	2.21613	8	6	6	6	15.7449	6.56622
P25789	Proteasome subunit alpha type-4 OS=Homo sapiens OX=9606 GN=PSMA4 PE=1 SV=1	29.465	7.72	261	16.8582	5	5	5	9.55612	5.83063	23.3716	6	6	6	16.8012	9.76452	13.41	4	5	4	11.7306	6.94666	19.5402	5	5	5	11.0653	5.44172
Q13098	COP9 signalosome complex subunit 1 OS=Homo sapiens OX=9606 GN=GPS1 PE=1 SV=4	55.501	6.74	491	7.33198	3	3	3	9.55375	7.66725	5.29532	2	2	2	7.56748	4.43782	7.33198	3	3	3	13.6151	7.42359	5.29532	2	2	2	8.52128	2.15195
O95373	Importin-7 OS=Homo sapiens OX=9606 GN=IPO7 PE=1 SV=1	119.44	4.82	1038	3.27553	3	3	3	9.53798	6.28362	4.33526	4	4	4	13.6673	7.86509	2.60116	2	3	2	5.20157	0	2.11946	2	2	2	7.17365	3.72066
P09525	Annexin A4 OS=Homo sapiens OX=9606 GN=ANXA4 PE=1 SV=4	35.86	6.13	319	10.3448	4	4	3	9.53489	6.48885	11.2853	4	4	3	9.79543	5.63964	15.047	5	5	4	14.4591	11.2422	6.89655	2	2	2	5.56972	1.81775
Q9H444	Charged multivesicular body protein 4b OS=Homo sapiens OX=9606 GN=CHMP4B PE=1 SV=1	24.935	4.82	224	15.625	3	3	3	9.38164	5.75801	15.625	3	3	3	12.4264	6.6803	15.625	3	3	3	13.0579	4.85803	11.1607	2	2	2	11.5855	4.78938
P0DN79	Cystathionine beta-synthase-like protein OS=Homo sapiens OX=9606 GN=CBSL PE=1 SV=1	60.548	6.65	551	5.44465	3	3	3	9.34545	6.16086	9.80036	5	5	5	17.1684	8.98438	5.26316	3	3	3	7.71029	5.62837	3.81125	2	2	2	3.34506	0
O00429	Dynamin-1-like protein OS=Homo sapiens OX=9606 GN=DNM1L PE=1 SV=2	81.826	6.81	736	3.66848	3	3	3	9.26785	5.99658	1.22283	1	1	1	3.36876	1.88881	6.25	4	4	4	19.1842	11.356	2.98913	2	2	2	6	2.14637
P53367	Arfaptin-1 OS=Homo sapiens OX=9606 GN=ARFIP1 PE=1 SV=2	41.713	6.7	373	12.3324	3	3	3	9.25585	4.871	9.11528	3	3	3	10.8927	4.21677	2.94906	1	1	1	6.46168	3.21227	6.16622	2	2	2	10.1032	2.4556
Q96SB4	SRSF protein kinase 1 OS=Homo sapiens OX=9606 GN=SRPK1 PE=1 SV=2	74.278	6.16	655	5.03817	3	3	3	9.2289	4.42791	5.34351	3	3	3	9.51451	4.21466	6.56489	4	4	3	19.0146	7.6867	2.90076	2	2	2	7.07114	3.74647
P50570	Dynamin-2 OS=Homo sapiens OX=9606 GN=DNM2 PE=1 SV=2	98.003	7.44	870	3.67816	3	3	3	9.19853	5.20753	4.94253	4	4	4	17.2847	7.24197	7.93103	7	7	7	24.1042	11.0385	1.72414	1	1	1	1.53387	0
O43399	Tumor protein D54 OS=Homo sapiens OX=9606 GN=TPD52L2 PE=1 SV=2	22.224	5.36	206	19.4175	3	3	3	9.15225	6.16981	12.1359	2	2	2	8.35253	6.12995	6.79612	1	1	1	5.05007	2.99016	12.1359	2	2	2	8.65219	4.72127
O75937	DnaJ homolog subfamily C member 8 OS=Homo sapiens OX=9606 GN=DNAJC8 PE=1 SV=2	29.823	9.06	253	13.834	3	3	3	8.9853	4.48152	9.48617	2	2	2	4.5283	0	12.6482	3	3	3	9.34175	3.79663	9.48617	2	2	2	3.11028	0
Q96C86	m7GpppX diphosphatase OS=Homo sapiens OX=9606 GN=DCPS PE=1 SV=2	38.585	6.38	337	12.7596	4	4	4	8.97399	6.25704	16.0237	5	5	5	16.4018	7.72547	13.9466	4	4	4	15.8065	7.63918	18.3976	5	5	5	15.8351	5.97148
Q9UBB4	Ataxin-10 OS=Homo sapiens OX=9606 GN=ATXN10 PE=1 SV=1	53.455	5.25	475	8.21053	3	4	3	8.97055	8.6876	4.63158	2	2	2	6.59378	2.35414	8.21053	3	3	3	12.8233	2.31808	8.21053	3	3	3	10.9985	2.01721
O76031	ATP-dependent Clp protease ATP-binding subunit clpX-like, mitochondrial OS=Homo sapiens OX=9606 GN=CLPX PE=1 SV=2	69.181	7.58	633	5.52923	3	3	3	8.90207	5.0563	4.10742	2	2	2	8.45021	2.5305	2.05371	1	1	1	5.75203	3.19009	4.10742	2	2	2	4.80582	1.66897
P09960	Leukotriene A-4 hydrolase OS=Homo sapiens OX=9606 GN=LTA4H PE=1 SV=2	69.241	6.18	611	5.23732	3	3	3	8.88388	3.94802	15.3846	8	8	8	28.218	12.2964	7.69231	4	4	4	17.092	7.07243	3.27332	2	2	2	6.86212	2.09119
O75643	U5 small nuclear ribonucleoprotein 200 kDa helicase OS=Homo sapiens OX=9606 GN=SNRNP200 PE=1 SV=2	244.353	6.06	2136	1.35768	3	3	3	8.87698	4.06025	3.08989	6	6	6	23.627	13.2918	2.90262	6	6	6	23.8443	11.2741	1.45131	3	3	3	8.94752	1.94605
Q99808	Equilibrative nucleoside transporter 1 OS=Homo sapiens OX=9606 GN=SLC29A1 PE=1 SV=3	50.186	8.29	456	6.57895	3	3	3	8.84149	4.61839	2.19298	1	1	1	2.27401	1.74578	4.16667	2	2	2	7.53242	4.17684	4.16667	2	2	2	7.18543	3.95255
Q01082	Spectrin beta chain, non-erythrocytic 1 OS=Homo sapiens OX=9606 GN=SPTBN1 PE=1 SV=2	274.439	5.57	2364	1.60745	3	3	3	8.82302	5.50148	5.28765	10	10	10	38.6238	18.5733	4.94924	10	10	10	36.7429	18.4426	0.380711	1	1	1	3.20287	2.03846
Q92619	Rho GTPase-activating protein 45 OS=Homo sapiens OX=9606 GN=ARHGAP45 PE=1 SV=2	124.536	6.1	1136	3.78521	4	4	4	8.81075	1.87659	4.75352	5	5	5	19.3551	7.23176	4.66549	5	5	5	13.9486	6.25348	2.11268	2	2	2	7.02942	2.20063
P48735	Isocitrate dehydrogenase [NADP], mitochondrial OS=Homo sapiens OX=9606 GN=IDH2 PE=1 SV=2	50.877	8.69	452	7.30088	3	3	3	8.808	6.91191	5.30973	2	2	2	9.44094	1.72804	44.9115	17	22	17	107.335	54.5011	13.2743	5	6	5	25.3248	12.4291
Q15435	Protein phosphatase 1 regulatory subunit 7 OS=Homo sapiens OX=9606 GN=PPP1R7 PE=1 SV=1	41.539	4.91	360	7.77778	3	3	3	8.77353	7.12226	10	4	4	4	11.8594	6.75521	7.77778	3	3	3	9.15209	4.45908	2.5	1	1	1	2.6031	0
Q9H2U2	Inorganic pyrophosphatase 2, mitochondrial OS=Homo sapiens OX=9606 GN=PPA2 PE=1 SV=2	37.896	7.39	334	10.1796	3	3	2	8.76287	4.43877	6.58683	2	2	1	4.16207	3.50184	6.58683	2	2	1	6.86852	1.85293	6.58683	2	2	1	5.27069	1.7679
Q00534	Cyclin-dependent kinase 6 OS=Homo sapiens OX=9606 GN=CDK6 PE=1 SV=1	36.915	6.46	326	9.20245	2	3	2	8.72016	4.71456	4.29448	1	1	1	3.90553	2.396	9.20245	2	3	2	13.2394	5.16953	4.29448	1	1	1	4.63808	2.3488
P30520	Adenylosuccinate synthetase isozyme 2 OS=Homo sapiens OX=9606 GN=ADSS PE=1 SV=3	50.066	6.55	456	7.01754	3	3	3	8.67402	4.741	9.42982	4	4	4	16.7333	7.42634	2.85088	1	1	1	5.55988	2.32996	4.38596	2	2	2	6.92571	2.29925
Q9Y295	Developmentally-regulated GTP-binding protein 1 OS=Homo sapiens OX=9606 GN=DRG1 PE=1 SV=1	40.517	8.9	367	8.44687	3	3	2	8.67248	6.2316	2.45232	1	1	1	4.20859	1.74894	8.44687	3	3	2	9.73019	2.34135	4.08719	1	1	1	5.11424	2.24911
P61619	Protein transport protein Sec61 subunit alpha isoform 1 OS=Homo sapiens OX=9606 GN=SEC61A1 PE=1 SV=2	52.231	8.06	476	6.09244	3	3	3	8.65735	5.8587	6.09244	3	3	3	9.4844	4.19901	8.19328	4	4	4	12.525	5.61865	8.19328	4	4	4	14.839	3.99621
Q9BTT0	Acidic leucine-rich nuclear phosphoprotein 32 family member E OS=Homo sapiens OX=9606 GN=ANP32E PE=1 SV=1	30.674	3.85	268	12.3134	3	3	3	8.65075	7.71288	10.0746	2	3	2	16.2234	9.86969	10.0746	2	3	2	14.9958	9.28431	10.0746	2	3	2	15.6102	7.27503
P61006	Ras-related protein Rab-8A OS=Homo sapiens OX=9606 GN=RAB8A PE=1 SV=1	23.653	9.07	207	14.9758	3	4	2	8.61503	6.89767	14.9758	3	3	2	12.2113	5.21839	12.0773	2	2	1	3.59617	0	12.0773	2	3	1	7.5698	5.26626
Q13045	Protein flightless-1 homolog OS=Homo sapiens OX=9606 GN=FLII PE=1 SV=2	144.659	6.05	1269	2.75808	3	3	3	8.49458	4.65042	2.75808	3	3	3	13.5719	5.37562	3.15209	4	4	4	14.9855	5.04032	2.44287	3	3	3	11.4192	3.88286
Q6PKG0	La-related protein 1 OS=Homo sapiens OX=9606 GN=LARP1 PE=1 SV=2	123.434	8.82	1096	4.10584	3	3	3	8.4063	5.26115	4.83577	5	6	5	24.48	11.5975	4.10584	4	5	4	13.4742	7.37687	5.29197	5	5	5	18.5579	5.52929
P49915	GMP synthase [glutamine-hydrolyzing] OS=Homo sapiens OX=9606 GN=GMPS PE=1 SV=1	76.667	6.87	693	4.9062	3	3	3	8.2827	6.73165	4.9062	3	3	3	12.8867	7.07871	6.92641	4	4	4	13.5522	7.28779	4.7619	3	3	3	11.3069	4.83627
Q16186	Proteasomal ubiquitin receptor ADRM1 OS=Homo sapiens OX=9606 GN=ADRM1 PE=1 SV=2	42.127	5.07	407	7.61671	3	3	3	8.23953	4.04649	5.40541	2	2	2	5.4489	1.88558	7.61671	3	3	3	9.38943	4.66776	3.9312	1	1	1	3.20817	1.86747
O00487	26S proteasome non-ATPase regulatory subunit 14 OS=Homo sapiens OX=9606 GN=PSMD14 PE=1 SV=1	34.555	6.52	310	11.6129	3	3	3	8.2222	4.64189	11.6129	3	3	3	10.2113	6.71455	6.45161	2	2	2	7.90893	4.62999	4.19355	1	1	1	3.71988	2.32874
P61201	COP9 signalosome complex subunit 2 OS=Homo sapiens OX=9606 GN=COPS2 PE=1 SV=1	51.564	5.53	443	7.22348	3	3	3	8.17999	4.03396	3.83747	2	2	2	5.08641	1.90383	4.28894	2	2	2	6.89253	3.79462	2.0316	1	1	1	1.77911	0
P11172	Uridine 5'-monophosphate synthase OS=Homo sapiens OX=9606 GN=UMPS PE=1 SV=1	52.189	7.24	480	7.29167	3	3	3	8.16453	5.4817	5.83333	3	3	3	7.36301	3.76351	2.29167	1	1	1	2.97062	2.1449	2.5	1	1	1	1.43545	0
Q16539	Mitogen-activated protein kinase 14 OS=Homo sapiens OX=9606 GN=MAPK14 PE=1 SV=3	41.267	5.78	360	11.1111	4	4	4	8.04669	2.0401	4.44444	2	2	2	3.3843	0	4.44444	2	2	2	5.99537	3.91068	2.22222	1	1	1	2.64762	0
P38606	V-type proton ATPase catalytic subunit A OS=Homo sapiens OX=9606 GN=ATP6V1A PE=1 SV=2	68.26	5.52	617	7.6175	4	4	4	7.98035	3.05246	10.5348	5	7	5	24.8459	17.6489	8.75203	5	7	5	23.2731	10.8135	11.8314	6	7	6	23.7938	11.5758
Q13151	Heterogeneous nuclear ribonucleoprotein A0 OS=Homo sapiens OX=9606 GN=HNRNPA0 PE=1 SV=1	30.822	9.29	305	7.54098	3	6	1	7.93826	10.477	14.0984	4	7	2	15.2471	10.8173	11.8033	4	6	2	14.3708	11.8942	11.8033	4	7	2	7.98263	8.43665
O43847	Nardilysin OS=Homo sapiens OX=9606 GN=NRDC PE=1 SV=3	131.618	4.98	1151	2.34579	3	4	3	7.89625	3.59813	2.86707	4	5	4	11.3682	5.94147	8.86186	10	11	10	40.7327	21.5245	6.95048	8	9	8	26.7013	12.8055
P36871	Phosphoglucomutase-1 OS=Homo sapiens OX=9606 GN=PGM1 PE=1 SV=3	61.411	6.76	562	6.9395	3	3	3	7.84748	4.76225	2.84698	1	1	1	4.68613	2.90863	13.7011	7	8	7	35.9012	17.8687	9.25267	4	5	4	21.8152	8.07432
Q99426	Tubulin-folding cofactor B OS=Homo sapiens OX=9606 GN=TBCB PE=1 SV=2	27.308	5.15	244	10.6557	3	3	3	7.8377	2.65805	10.6557	3	3	3	9.91474	2.76395	14.7541	4	4	4	14.8943	2.76476	4.5082	1	1	1	4.30901	2.00655
P13489	Ribonuclease inhibitor OS=Homo sapiens OX=9606 GN=RNH1 PE=1 SV=2	49.941	4.82	461	6.50759	2	2	2	7.80032	6.20617	10.6291	4	4	4	17.1736	8.92743	8.45987	3	3	3	15.7976	5.75892	6.50759	2	2	2	14.2367	5.04688
Q96HE7	ERO1-like protein alpha OS=Homo sapiens OX=9606 GN=ERO1A PE=1 SV=2	54.358	5.68	468	6.19658	3	3	3	7.71639	4.77388	4.70085	2	2	2	8.93745	3.86321	12.6068	5	5	5	23.5327	9.60694	9.61538	4	4	4	20.848	7.35552
O00154	Cytosolic acyl coenzyme A thioester hydrolase OS=Homo sapiens OX=9606 GN=ACOT7 PE=1 SV=3	41.769	8.54	380	9.73684	3	3	3	7.64139	4.55729	5.78947	2	2	2	7.62015	4.32451	2.89474	1	1	1	4.70333	2.33817	2.89474	1	1	1	3.78755	0
O96019	Actin-like protein 6A OS=Homo sapiens OX=9606 GN=ACTL6A PE=1 SV=1	47.43	5.6	429	6.52681	2	2	2	7.58731	6.45906	5.59441	2	2	2	8.09912	4.07572	9.79021	3	3	3	14.7202	7.35031	5.59441	2	2	2	6.41071	1.62684
Q9HAV7	GrpE protein homolog 1, mitochondrial OS=Homo sapiens OX=9606 GN=GRPEL1 PE=1 SV=2	24.264	8.12	217	17.0507	3	3	3	7.52282	4.36467	13.8249	3	3	3	7.41422	5.75703	5.06912	1	1	1	3.19641	0	4.14747	1	1	1	1.56767	1.7723
Q99729	Heterogeneous nuclear ribonucleoprotein A/B OS=Homo sapiens OX=9606 GN=HNRNPAB PE=1 SV=2	36.202	8.21	332	7.83133	3	3	2	7.49352	6.50562	9.03614	3	3	2	9.45073	6.66892	7.83133	3	3	2	9.31259	4.72195	5.42169	2	2	1	7.77742	4.24969
Q92541	RNA polymerase-associated protein RTF1 homolog OS=Homo sapiens OX=9606 GN=RTF1 PE=1 SV=4	80.265	8.15	710	4.64789	3	3	3	7.44864	1.80433	3.09859	2	2	2	5.22949	0	5.77465	4	4	4	13.4197	5.8118	3.09859	2	2	2	3.66905	0
Q01085	Nucleolysin TIAR OS=Homo sapiens OX=9606 GN=TIAL1 PE=1 SV=1	41.564	7.74	375	6.4	2	2	2	7.42995	5.449	6.4	2	2	2	8.07769	4.03987	6.4	2	2	2	10.7697	5.37088	2.93333	1	1	1	4.22592	2.28134
Q15907	Ras-related protein Rab-11B OS=Homo sapiens OX=9606 GN=RAB11B PE=1 SV=4	24.473	5.94	218	12.844	3	3	3	7.42845	3.71502	23.8532	5	5	5	17.0111	9.32221	4.12844	1	1	1	2.97798	1.80307	17.8899	4	4	4	13.1784	5.72335
Q9Y4P3	Transducin beta-like protein 2 OS=Homo sapiens OX=9606 GN=TBL2 PE=1 SV=1	49.766	9.44	447	5.59284	2	2	2	7.3877	5.78753	2.90828	1	1	1	5.1893	2.38694	5.59284	2	2	2	10.0258	5.11444	2.90828	1	1	1	6.10331	2.28508
Q01844	RNA-binding protein EWS OS=Homo sapiens OX=9606 GN=EWSR1 PE=1 SV=1	68.436	9.33	656	4.42073	2	2	2	7.37422	4.55864	4.42073	2	2	2	7.01012	2.40663	7.31707	3	3	3	16.1844	8.16526	4.42073	2	2	2	9.0165	1.93994
P35269	General transcription factor IIF subunit 1 OS=Homo sapiens OX=9606 GN=GTF2F1 PE=1 SV=2	58.205	7.49	517	6.5764	2	2	2	7.34594	2.2384	7.54352	3	3	3	13.5742	7.35467	12.5725	5	5	5	21.7186	10.5856	5.22244	2	2	2	9.04609	2.23894
P23193	Transcription elongation factor A protein 1 OS=Homo sapiens OX=9606 GN=TCEA1 PE=1 SV=2	33.948	8.38	301	8.63787	2	2	2	7.31992	5.47673	19.9336	5	5	5	20.7479	9.30749	7.6412	2	2	2	5.76143	2.27707	4.31894	1	1	1	2.79048	0
P53004	Biliverdin reductase A OS=Homo sapiens OX=9606 GN=BLVRA PE=1 SV=2	33.407	6.44	296	9.45946	2	2	2	7.31338	4.38004	11.1486	3	3	3	9.77195	5.92946	11.8243	4	4	4	11.2981	4.22039	6.41892	2	2	2	6.41723	3.85356
P36507	Dual specificity mitogen-activated protein kinase kinase 2 OS=Homo sapiens OX=9606 GN=MAP2K2 PE=1 SV=1	44.396	6.55	400	8	3	3	1	7.25281	1.64319	8	4	4	1	10.354	7.92853	7.75	3	3	1	11.1742	2.11086	4.75	2	2	1	5.65683	1.69197
Q9Y6C9	Mitochondrial carrier homolog 2 OS=Homo sapiens OX=9606 GN=MTCH2 PE=1 SV=1	33.309	7.97	303	8.58086	3	3	3	7.24855	5.29688	18.4818	5	5	5	12.5543	5.70829	2.9703	1	1	1	3.24903	2.07284	4.9505	2	2	2	3.84986	0
Q96PK6	RNA-binding protein 14 OS=Homo sapiens OX=9606 GN=RBM14 PE=1 SV=2	69.449	9.67	669	5.8296	3	3	3	7.23323	2.67122	5.8296	3	3	3	8.14484	5.87825	4.03587	2	2	2	9.21646	4.73391	1.79372	1	1	1	1.44334	0
Q13561	Dynactin subunit 2 OS=Homo sapiens OX=9606 GN=DCTN2 PE=1 SV=4	44.204	5.21	401	7.23192	2	2	2	7.15952	5.30312	7.4813	2	2	2	10.4528	4.6752	9.97506	3	3	3	15.2566	7.235	9.97506	3	3	3	12.1246	4.10053
Q6IBS0	Twinfilin-2 OS=Homo sapiens OX=9606 GN=TWF2 PE=1 SV=2	39.523	6.84	349	12.3209	3	3	2	7.15224	4.38628	7.44986	2	2	2	8.13054	4.5626	7.44986	2	2	2	10.8014	5.9247	5.44413	1	1	1	5.16845	3.02586
Q7L2E3	ATP-dependent RNA helicase DHX30 OS=Homo sapiens OX=9606 GN=DHX30 PE=1 SV=1	133.855	8.78	1194	2.59631	3	3	3	7.13122	2.1695	2.68007	3	3	3	9.54975	2.21226	3.60134	4	4	4	15.572	6.61449	2.59631	3	3	3	9.05579	1.60646
O95336	6-phosphogluconolactonase OS=Homo sapiens OX=9606 GN=PGLS PE=1 SV=2	27.53	6.05	258	12.7907	3	3	3	7.10477	2.88191	10.8527	2	2	2	9.20748	5.42752	6.20155	1	1	1	5.3934	2.04155	10.4651	2	2	2	5.18255	3.74706
Q13155	Aminoacyl tRNA synthase complex-interacting multifunctional protein 2 OS=Homo sapiens OX=9606 GN=AIMP2 PE=1 SV=2	35.326	8.22	320	6.875	2	2	2	7.08297	4.72236	10.625	3	3	3	11.8564	6.77897	6.875	2	2	2	7.41425	3.96063	2.8125	1	1	1	2.91009	1.67413
Q9NR31	GTP-binding protein SAR1a OS=Homo sapiens OX=9606 GN=SAR1A PE=1 SV=1	22.353	6.68	198	11.6162	2	2	1	7.04042	4.22834	11.6162	2	2	2	8.20574	4.62028	11.6162	2	2	2	8.99614	3.78936	11.6162	2	2	1	5.74646	3.47015
O14773	Tripeptidyl-peptidase 1 OS=Homo sapiens OX=9606 GN=TPP1 PE=1 SV=2	61.21	6.48	563	2.48668	1	2	1	7.03531	4.63283	4.97336	2	3	2	14.2525	7.1384	2.48668	1	1	1	3.93181	2.21991	2.48668	1	1	1	2.14345	0
P16150	Leukosialin OS=Homo sapiens OX=9606 GN=SPN PE=1 SV=1	40.297	5.1	400	7.5	3	3	3	7.01206	7.88659	7.5	3	3	3	7.79893	7.08527	4.5	2	2	2	6.13201	5.78456	2.5	1	1	1	1.92628	2.41303
Q14498	RNA-binding protein 39 OS=Homo sapiens OX=9606 GN=RBM39 PE=1 SV=2	59.343	10.1	530	4.90566	2	2	2	6.98908	4.96057	4.90566	2	2	2	10.0579	4.86075	9.62264	4	4	4	17.2519	7.73205	6.79245	3	3	3	11.6336	4.77772
Q13148	TAR DNA-binding protein 43 OS=Homo sapiens OX=9606 GN=TARDBP PE=1 SV=1	44.711	6.19	414	6.52174	2	2	2	6.98379	5.57886	6.52174	2	2	2	9.64133	3.22551	6.52174	2	2	2	11.5252	3.58992	6.52174	2	2	2	11.1247	2.88011
Q12904	Aminoacyl tRNA synthase complex-interacting multifunctional protein 1 OS=Homo sapiens OX=9606 GN=AIMP1 PE=1 SV=2	34.331	8.43	312	7.69231	3	3	3	6.95197	4.73271	7.69231	2	2	2	5.8123	2.31052	7.69231	2	2	2	7.48535	3.35776	7.69231	2	3	2	7.6569	2.67371
Q15257	Serine/threonine-protein phosphatase 2A activator OS=Homo sapiens OX=9606 GN=PTPA PE=1 SV=3	40.641	5.94	358	6.42458	2	2	2	6.94615	4.79345	3.63128	1	1	1	4.68994	2.08007	3.63128	1	1	1	4.53985	1.92916	3.63128	1	1	1	4.82246	1.63795
Q9BY43	Charged multivesicular body protein 4a OS=Homo sapiens OX=9606 GN=CHMP4A PE=1 SV=3	25.083	4.7	222	10.3604	2	2	2	6.83754	5.28943	10.3604	2	2	2	9.62519	2.90832	10.3604	2	2	2	10.7508	4.7453	4.05405	1	1	1	3.39664	1.65674
Q9NZ01	Very-long-chain enoyl-CoA reductase OS=Homo sapiens OX=9606 GN=TECR PE=1 SV=1	36.011	9.45	308	8.76623	3	3	3	6.83738	2.08129	8.44156	3	4	3	8.42092	3.54794	8.44156	3	3	3	7.47209	2.07939	3.24675	1	1	1	3.00144	1.91323
O60749	Sorting nexin-2 OS=Homo sapiens OX=9606 GN=SNX2 PE=1 SV=2	58.435	5.12	519	4.4316	2	2	2	6.83634	3.4186	6.55106	3	3	3	11.2632	4.54225	18.4971	8	8	7	34.9745	15.8153	9.24855	4	4	4	16.6249	5.99924
Q13576	Ras GTPase-activating-like protein IQGAP2 OS=Homo sapiens OX=9606 GN=IQGAP2 PE=1 SV=4	180.465	5.64	1575	1.96825	3	3	1	6.81407	1.73094	0.888889	1	1	1	3.11419	1.98121	12.6984	18	19	15	64.7887	29.6433	1.90476	3	4	1	11.0455	5.4365
Q13813	Spectrin alpha chain, non-erythrocytic 1 OS=Homo sapiens OX=9606 GN=SPTAN1 PE=1 SV=3	284.364	5.35	2472	0.970874	3	3	3	6.7831	3.60407	5.29935	12	12	12	37.7284	14.8815	5.50162	12	12	12	41.839	19.7198	1.3754	4	4	4	9.99824	2.32517
P49821	NADH dehydrogenase [ubiquinone] flavoprotein 1, mitochondrial OS=Homo sapiens OX=9606 GN=NDUFV1 PE=1 SV=4	50.785	8.21	464	5.17241	3	3	3	6.78194	4.13717	7.5431	4	4	4	11.7553	7.77041	3.87931	2	2	2	5.36462	1.689	2.15517	1	1	1	3.95234	1.81933
Q9UN86	Ras GTPase-activating protein-binding protein 2 OS=Homo sapiens OX=9606 GN=G3BP2 PE=1 SV=2	54.088	5.55	482	4.97925	2	2	2	6.77344	5.9807	2.6971	1	1	1	4.59929	2.99938	2.6971	1	1	1	4.51542	2.24189	4.97925	2	3	2	9.78415	4.26166
O75844	CAAX prenyl protease 1 homolog OS=Homo sapiens OX=9606 GN=ZMPSTE24 PE=1 SV=2	54.778	7.49	475	4.63158	2	2	2	6.75183	4.75076	4.63158	2	2	2	7.32059	2.4838	6.31579	3	3	3	11.8626	4.76999	4.63158	2	2	2	6.13409	3.21065
Q8TEQ6	Gem-associated protein 5 OS=Homo sapiens OX=9606 GN=GEMIN5 PE=1 SV=3	168.483	6.62	1508	2.18833	2	2	2	6.74828	4.75997	2.98408	4	4	4	11.3806	7.81844	5.23873	6	6	6	18.9892	7.91593	2.18833	2	2	2	8.22412	4.30851
Q9UNZ2	NSFL1 cofactor p47 OS=Homo sapiens OX=9606 GN=NSFL1C PE=1 SV=2	40.548	5.1	370	7.02703	2	2	2	6.73507	4.41025	7.02703	2	2	2	9.62743	5.03584	4.32432	1	1	1	7.23988	2.3248	7.56757	2	2	2	10.5576	4.9233
Q00688	Peptidyl-prolyl cis-trans isomerase FKBP3 OS=Homo sapiens OX=9606 GN=FKBP3 PE=1 SV=1	25.161	9.28	224	9.82143	2	2	2	6.71341	4.35025	37.9464	7	8	7	24.3838	9.54758	11.6071	2	2	2	9.6252	4.9722	10.7143	2	2	2	7.90529	2.63762
Q8N6H7	ADP-ribosylation factor GTPase-activating protein 2 OS=Homo sapiens OX=9606 GN=ARFGAP2 PE=1 SV=1	56.685	7.99	521	3.83877	2	2	2	6.70265	4.23153	6.71785	3	3	3	10.9798	6.09897	1.91939	1	1	1	5.26488	1.9096	4.79846	2	2	2	6.84919	1.7234
P42285	Exosome RNA helicase MTR4 OS=Homo sapiens OX=9606 GN=MTREX PE=1 SV=3	117.729	6.52	1042	2.01536	2	2	2	6.67773	5.02803	0.959693	1	1	1	3.13709	2.4148	3.26296	3	3	3	9.72624	2.20855	0.959693	1	1	1	1.30321	1.89923
Q04206	Transcription factor p65 OS=Homo sapiens OX=9606 GN=RELA PE=1 SV=2	60.181	5.68	551	4.17423	2	2	2	6.66211	1.79507	1.63339	1	1	1	3.59125	1.97953	7.25953	4	4	4	15.3634	6.70592	13.9746	7	7	7	24.3181	11.2414
Q01650	Large neutral amino acids transporter small subunit 1 OS=Homo sapiens OX=9606 GN=SLC7A5 PE=1 SV=2	54.974	7.72	507	4.93097	2	2	2	6.63678	5.39022	6.31164	2	2	2	11.227	5.61189	3.5503	1	1	1	3.6908	1.9255	4.93097	2	2	2	6.63025	2.12573
Q13620	Cullin-4B OS=Homo sapiens OX=9606 GN=CUL4B PE=1 SV=4	103.916	7.37	913	2.30011	2	2	2	6.60859	3.95616	1.09529	1	1	1	2.49908	1.6203	1.97152	2	2	1	2.83397	0	1.09529	1	1	1	2.0052	0
P11279	Lysosome-associated membrane glycoprotein 1 OS=Homo sapiens OX=9606 GN=LAMP1 PE=1 SV=3	44.854	8.75	417	4.79616	2	2	2	6.6059	2.31963	2.63789	1	1	1	4.28092	2.15872	4.79616	2	2	2	7.88113	3.98035	4.79616	2	2	2	7.56793	4.26929
Q53H82	Endoribonuclease LACTB2 OS=Homo sapiens OX=9606 GN=LACTB2 PE=1 SV=2	32.785	6.8	288	9.375	3	3	3	6.59675	2.36437	12.1528	3	3	3	8.19147	2.09389	9.375	3	3	3	11.0166	4.07628	5.90278	2	2	2	3.66098	0
P30566	Adenylosuccinate lyase OS=Homo sapiens OX=9606 GN=ADSL PE=1 SV=2	54.854	7.11	484	4.13223	2	2	2	6.57914	4.36315	4.13223	2	2	2	7.53349	4.00151	4.13223	2	2	2	6.27319	1.87854	4.13223	2	2	2	5.91033	3.39306
O95747	Serine/threonine-protein kinase OSR1 OS=Homo sapiens OX=9606 GN=OXSR1 PE=1 SV=1	57.986	6.43	527	5.12334	2	2	2	6.51837	2.95229	5.50285	2	2	2	11.1408	4.76348	3.79507	2	2	2	3.39955	0	7.77989	3	3	3	8.46353	2.51082
P01040	Cystatin-A OS=Homo sapiens OX=9606 GN=CSTA PE=1 SV=1	11	5.5	98	30.6122	2	2	2	6.49351	4.91057	12.2449	1	1	1	3.4999	2.02043	19.3878	2	2	2	5.48795	0	19.3878	2	2	2	4.2095	0
Q14683	Structural maintenance of chromosomes protein 1A OS=Homo sapiens OX=9606 GN=SMC1A PE=1 SV=2	143.144	7.64	1233	1.78427	2	2	2	6.47465	3.70653	1.78427	2	2	2	7.59366	4.58582	5.59611	6	6	6	17.2231	7.30828	1.78427	2	2	2	9.37432	5.09453
P26440	Isovaleryl-CoA dehydrogenase, mitochondrial OS=Homo sapiens OX=9606 GN=IVD PE=1 SV=2	46.621	8.05	426	4.92958	2	2	2	6.44685	3.6822	2.8169	1	1	1	4.06173	1.8564	4.92958	2	2	2	4.30509	1.76606	2.11268	1	1	1	1.49268	0
Q9NQ48	Leucine zipper transcription factor-like protein 1 OS=Homo sapiens OX=9606 GN=LZTFL1 PE=1 SV=1	34.571	5.36	299	8.02676	2	2	2	6.42765	4.39901	4.34783	1	1	1	2.81987	0	11.7057	3	3	3	15.6971	8.48252	11.0368	3	3	3	12.7368	2.61785
Q16795	NADH dehydrogenase [ubiquinone] 1 alpha subcomplex subunit 9, mitochondrial OS=Homo sapiens OX=9606 GN=NDUFA9 PE=1 SV=2	42.483	9.8	377	5.83554	2	2	2	6.38074	4.0119	6.6313	2	2	2	6.07064	1.7781	11.1406	3	3	3	7.64835	2.22164	2.65252	1	1	1	2.47965	0
Q8NBJ7	Inactive C-alpha-formylglycine-generating enzyme 2 OS=Homo sapiens OX=9606 GN=SUMF2 PE=1 SV=2	33.822	8	301	8.63787	2	2	2	6.37401	4.69045	14.2857	3	3	3	11.4377	6.75576	4.98339	1	1	1	6.7693	2.5584	18.2724	4	5	4	21.2245	8.98376
P50402	Emerin OS=Homo sapiens OX=9606 GN=EMD PE=1 SV=1	28.976	5.5	254	7.87402	2	2	2	6.34175	2.60976	11.811	3	3	3	12.2158	4.25474	16.9291	4	4	4	12.8624	5.99728	7.87402	2	2	2	8.94277	2.75828
Q9BY44	Eukaryotic translation initiation factor 2A OS=Homo sapiens OX=9606 GN=EIF2A PE=1 SV=3	64.949	8.87	585	4.10256	2	2	2	6.32021	3.89205	5.47009	2	2	2	3.36778	0	13.5043	5	5	5	27.5466	13.5679	12.9915	5	5	5	14.9596	3.61943
Q92820	Gamma-glutamyl hydrolase OS=Homo sapiens OX=9606 GN=GGH PE=1 SV=2	35.941	7.11	318	6.91824	2	2	2	6.31123	2.30782	2.83019	1	1	1	3.34775	1.60782	10.3774	3	3	3	8.97076	4.30444	4.08805	1	1	1	4.91257	2.29822
Q96KA5	Cleft lip and palate transmembrane protein 1-like protein OS=Homo sapiens OX=9606 GN=CLPTM1L PE=1 SV=1	62.189	8.56	538	4.46097	2	2	2	6.30161	4.07362	2.41636	1	1	1	4.95821	2.05864	9.47955	4	4	4	23.5198	9.13739	4.46097	2	2	2	10.8659	4.1255
Q03518	Antigen peptide transporter 1 OS=Homo sapiens OX=9606 GN=TAP1 PE=1 SV=2	87.163	8.02	808	3.09406	2	2	2	6.24377	2.82374	1.36139	1	1	1	2.96457	1.92217	3.09406	2	2	2	9.12345	4.60444	1.73267	1	1	1	7.3887	2.45101
Q8WVM8	Sec1 family domain-containing protein 1 OS=Homo sapiens OX=9606 GN=SCFD1 PE=1 SV=4	72.334	6.27	642	4.6729	2	2	2	6.21917	2.77805	2.64798	1	1	1	2.62124	1.98906	9.65732	5	5	5	22.384	12.4096	4.82866	2	2	2	10.5238	4.65771
P16435	NADPH--cytochrome P450 reductase OS=Homo sapiens OX=9606 GN=POR PE=1 SV=2	76.641	5.58	677	2.65879	2	2	2	6.21469	1.6729	3.10192	2	2	2	3.62176	0	11.226	8	8	8	22.7968	8.15352	5.46529	4	4	4	10.6382	3.62505
O60256	Phosphoribosyl pyrophosphate synthase-associated protein 2 OS=Homo sapiens OX=9606 GN=PRPSAP2 PE=1 SV=1	40.899	7.44	369	5.96206	2	2	2	6.20632	4.42643	6.23306	2	2	2	7.09027	4.58656	9.21409	3	4	3	12.1417	6.89405	2.43902	1	1	1	2.87419	2.15573
Q9BXP5	Serrate RNA effector molecule homolog OS=Homo sapiens OX=9606 GN=SRRT PE=1 SV=1	100.604	5.96	876	2.16895	2	2	2	6.17638	4.35023	4.90868	5	5	5	12.2269	5.58075	5.70776	5	5	5	16.99	6.57549	2.16895	2	2	2	8.07193	4.49352
Q92888	Rho guanine nucleotide exchange factor 1 OS=Homo sapiens OX=9606 GN=ARHGEF1 PE=1 SV=2	102.371	5.66	912	2.52193	2	2	2	6.13941	4.48038	4.71491	3	3	3	13.0923	7.91122	9.42982	7	7	7	25.0113	13.4565	1.53509	1	1	1	2.77573	1.98654
Q5JTV8	Torsin-1A-interacting protein 1 OS=Homo sapiens OX=9606 GN=TOR1AIP1 PE=1 SV=2	66.208	8.18	583	3.94511	2	2	2	6.08084	2.60579	6.68954	3	3	3	10.3616	5.88623	8.4048	4	4	4	17.9697	7.85039	2.05832	1	1	1	6.15058	2.8024
Q6IN85	Serine/threonine-protein phosphatase 4 regulatory subunit 3A OS=Homo sapiens OX=9606 GN=PPP4R3A PE=1 SV=1	95.308	4.94	833	2.40096	2	2	2	6.06245	1.99863	2.7611	2	2	2	6.31645	3.5064	4.08163	3	3	3	12.408	6.17856	3.84154	3	3	3	9.67014	0
Q7L014	Probable ATP-dependent RNA helicase DDX46 OS=Homo sapiens OX=9606 GN=DDX46 PE=1 SV=2	117.29	9.29	1031	2.71581	3	3	3	6.05475	2.2586	5.04365	5	5	5	14.3181	3.70867	3.97672	4	4	3	12.9062	3.87287	4.36469	4	4	4	14.3348	2.68931
P42574	Caspase-3 OS=Homo sapiens OX=9606 GN=CASP3 PE=1 SV=2	31.587	6.54	277	9.38628	3	3	3	6.03683	4.49807	6.85921	2	2	2	7.05683	4.70782	9.02527	3	3	2	8.71593	4.70257	10.1083	3	4	3	9.47574	4.71264
Q16836	Hydroxyacyl-coenzyme A dehydrogenase, mitochondrial OS=Homo sapiens OX=9606 GN=HADH PE=1 SV=3	34.272	8.85	314	9.23567	3	3	3	6.03675	2.03564	13.3758	5	5	5	9.14607	3.38661	11.465	4	4	4	9.27366	1.63497	5.73248	2	2	2	3.90438	0
P35613	Basigin OS=Homo sapiens OX=9606 GN=BSG PE=1 SV=2	42.174	5.66	385	5.97403	2	2	2	6.00571	2.45767	4.67532	1	1	1	7.24726	4.48252	3.63636	1	1	1	4.49309	2.21958	8.31169	2	2	2	12.4154	4.96478
P49189	4-trimethylaminobutyraldehyde dehydrogenase OS=Homo sapiens OX=9606 GN=ALDH9A1 PE=1 SV=3	53.767	5.87	494	4.65587	2	2	2	5.98396	4.76513	3.84615	2	2	2	5.70226	2.26807	4.65587	2	2	2	7.36505	4.44718	7.08502	3	3	3	10.9694	6.60595
Q9BZE4	Nucleolar GTP-binding protein 1 OS=Homo sapiens OX=9606 GN=GTPBP4 PE=1 SV=3	73.918	9.5	634	3.62776	2	2	2	5.94346	4.25514	3.62776	2	2	2	8.48901	4.1205	8.67508	5	5	5	16.1661	7.02488	3.62776	2	2	2	6.6285	3.68654
Q13596	Sorting nexin-1 OS=Homo sapiens OX=9606 GN=SNX1 PE=1 SV=3	59.033	5.15	522	4.98084	2	2	2	5.87972	1.7442	6.89655	3	3	3	10.7587	3.97666	3.83142	2	2	1	8.04353	2.18893	1.91571	1	1	1	4.38817	1.86282
P50213	Isocitrate dehydrogenase [NAD] subunit alpha, mitochondrial OS=Homo sapiens OX=9606 GN=IDH3A PE=1 SV=1	39.566	6.92	366	5.19126	2	2	2	5.8542	3.78768	5.19126	2	2	2	6.47901	3.59854	5.19126	2	2	2	7.65811	3.77614	5.19126	2	2	2	6.68224	3.37459
P67870	Casein kinase II subunit beta OS=Homo sapiens OX=9606 GN=CSNK2B PE=1 SV=1	24.926	5.55	215	9.30233	2	2	2	5.84388	4.19862	9.30233	2	2	2	8.10641	4.34195	9.30233	2	2	2	5.62645	2.03925	5.11628	1	1	1	4.56767	1.92785
O15173	Membrane-associated progesterone receptor component 2 OS=Homo sapiens OX=9606 GN=PGRMC2 PE=1 SV=1	23.804	4.88	223	9.86547	2	2	2	5.83066	4.83375	9.86547	2	2	2	8.95111	4.26951	18.3857	3	3	3	15.8258	8.82959	15.2466	3	3	3	11.1079	2.60153
P36957	Dihydrolipoyllysine-residue succinyltransferase component of 2-oxoglutarate dehydrogenase complex, mitochondrial OS=Homo sapiens OX=9606 GN=DLST PE=1 SV=4	48.724	8.95	453	4.63576	2	2	2	5.78989	2.05957	4.63576	2	2	2	5.01584	4.56256	6.62252	3	3	3	9.53166	4.08313	9.71302	4	4	4	16.468	7.81184
Q9UHX1	Poly(U)-binding-splicing factor PUF60 OS=Homo sapiens OX=9606 GN=PUF60 PE=1 SV=1	59.838	5.29	559	4.65116	2	2	2	5.78285	4.95711	11.9857	4	4	4	15.7374	4.77112	4.65116	2	2	2	10.1273	4.67464	1.78891	1	1	1	2.66696	1.84293
P55735	Protein SEC13 homolog OS=Homo sapiens OX=9606 GN=SEC13 PE=1 SV=3	35.518	5.48	322	6.8323	2	2	2	5.73572	3.5832	3.41615	1	1	1	5.61314	2.62654	2.79503	1	1	1	3.19389	1.76569	3.41615	1	1	1	4.36845	2.57368
P08559	Pyruvate dehydrogenase E1 component subunit alpha, somatic form, mitochondrial OS=Homo sapiens OX=9606 GN=PDHA1 PE=1 SV=3	43.268	8.06	390	5.64103	2	2	2	5.68694	4.33136	6.92308	3	3	3	10.3805	4.79336	7.94872	3	3	3	13.2454	7.40263	2.30769	1	1	1	2.55956	1.69938
P62873	Guanine nucleotide-binding protein G(I)/G(S)/G(T) subunit beta-1 OS=Homo sapiens OX=9606 GN=GNB1 PE=1 SV=3	37.353	6	340	6.17647	2	2	2	5.67056	3.51832	9.70588	3	3	3	8.02974	4.18052	9.11765	3	3	3	9.96257	6.39666	12.3529	4	4	4	13.0236	7.63845
O00193	Small acidic protein OS=Homo sapiens OX=9606 GN=SMAP PE=1 SV=1	20.32	4.72	183	12.5683	2	2	2	5.66663	2.85245	12.5683	2	2	2	8.22393	2.62568	8.74317	1	1	1	6.90518	2.75828	3.82514	1	1	1	2.1177	0
P13612	Integrin alpha-4 OS=Homo sapiens OX=9606 GN=ITGA4 PE=1 SV=3	114.827	6.48	1032	2.51938	3	3	2	5.65715	0	0.872093	1	1	1	3.93367	2.03669	3.29457	3	3	2	8.99474	7.10352	2.32558	2	2	2	4.20846	1.73745
Q8NCA5	Protein FAM98A OS=Homo sapiens OX=9606 GN=FAM98A PE=1 SV=1	55.366	9.03	519	5.58767	2	2	2	5.60978	3.05441	2.89017	1	1	1	5.25119	3.16414	2.89017	1	1	1	6.32486	3.18346	2.89017	1	1	1	4.82362	2.11801
Q96I99	Succinate--CoA ligase [GDP-forming] subunit beta, mitochondrial OS=Homo sapiens OX=9606 GN=SUCLG2 PE=1 SV=2	46.481	6.39	432	3.93519	2	2	2	5.58823	2.44271	8.33333	4	4	4	12.3926	2.28885	3.93519	2	2	2	6.88479	2.42647	2.31481	1	1	1	5.92665	2.17855
Q13724	Mannosyl-oligosaccharide glucosidase OS=Homo sapiens OX=9606 GN=MOGS PE=1 SV=5	91.861	8.9	837	2.86738	2	2	2	5.5875	2.48654	2.74791	2	2	2	8.30674	4.50179	4.6595	3	3	3	10.8717	4.74815	2.86738	2	2	2	8.61365	3.58358
Q86YV0	RAS protein activator like-3 OS=Homo sapiens OX=9606 GN=RASAL3 PE=1 SV=2	111.829	8.75	1011	2.57171	2	2	2	5.58668	2.06937	3.36301	3	3	3	9.70299	6.37546	7.02275	6	6	6	25.0624	11.8126	1.08803	1	1	1	3.6811	1.6528
Q8TAT6	Nuclear protein localization protein 4 homolog OS=Homo sapiens OX=9606 GN=NPLOC4 PE=1 SV=3	68.077	6.38	608	4.11184	2	2	2	5.57189	2.41307	3.94737	2	2	2	3.56403	2.32016	3.94737	2	2	2	9.03375	4.77154	2.30263	1	1	1	3.80189	0
P06865	Beta-hexosaminidase subunit alpha OS=Homo sapiens OX=9606 GN=HEXA PE=1 SV=2	60.664	5.16	529	3.40265	2	2	1	5.56797	4.037	9.64083	5	5	4	18.077	9.41848	3.96975	2	2	2	9.91663	4.24781	3.59168	2	2	1	8.20647	3.92208
P33176	Kinesin-1 heavy chain OS=Homo sapiens OX=9606 GN=KIF5B PE=1 SV=1	109.617	6.51	963	2.80374	2	2	2	5.55834	2.42899	8.09969	7	7	7	20.6858	8.60476	12.7726	9	9	9	39.6702	14.611	2.90758	2	2	2	6.53064	1.70988
Q8TEM1	Nuclear pore membrane glycoprotein 210 OS=Homo sapiens OX=9606 GN=NUP210 PE=1 SV=3	204.983	6.81	1887	1.43084	2	2	2	5.55782	1.60304	0.794913	2	2	2	3.77325	1.72704	7.94913	14	14	14	44.961	24.241	2.17276	4	4	4	10.7438	2.08985
O95197	Reticulon-3 OS=Homo sapiens OX=9606 GN=RTN3 PE=1 SV=2	112.541	4.96	1032	1.84109	2	2	2	5.52502	2.89265	1.84109	2	3	2	9.844	4.4275	1.06589	1	1	1	4.47651	2.21401	1.84109	2	3	2	11.4521	6.39299
P26368	Splicing factor U2AF 65 kDa subunit OS=Homo sapiens OX=9606 GN=U2AF2 PE=1 SV=4	53.467	9.09	475	3.78947	2	2	2	5.47577	4.43999	9.05263	4	4	4	15.9341	7.4728	7.15789	3	3	3	14.0076	7.7104	2.10526	1	1	1	1.21183	0
O96008	Mitochondrial import receptor subunit TOM40 homolog OS=Homo sapiens OX=9606 GN=TOMM40 PE=1 SV=1	37.869	7.25	361	5.54017	2	2	2	5.38622	2.2484	3.04709	1	1	1	3.06369	0	3.04709	1	2	1	4.31063	1.97861	3.04709	1	1	1	2.20558	0
Q15785	Mitochondrial import receptor subunit TOM34 OS=Homo sapiens OX=9606 GN=TOMM34 PE=1 SV=2	34.538	8.98	309	7.11974	2	2	2	5.32799	4.08296	3.55987	1	1	1	2.50059	1.78406	3.55987	1	1	1	2.52724	1.79523	7.11974	2	2	2	5.64015	3.91589
Q9NYU2	UDP-glucose:glycoprotein glucosyltransferase 1 OS=Homo sapiens OX=9606 GN=UGGT1 PE=1 SV=3	177.078	5.63	1555	1.99357	3	3	3	5.31946	0	1.99357	3	3	3	10.6617	5.36085	4.37299	7	7	7	27.8447	16.3174	2.31511	4	4	4	11.037	2.1578
O60884	DnaJ homolog subfamily A member 2 OS=Homo sapiens OX=9606 GN=DNAJA2 PE=1 SV=1	45.717	6.48	412	4.85437	2	2	2	5.30426	2.39474	4.85437	2	2	2	5.69865	3.81363	4.85437	2	2	2	7.29825	2.27639	3.15534	1	1	1	3.75548	1.71265
P55010	Eukaryotic translation initiation factor 5 OS=Homo sapiens OX=9606 GN=EIF5 PE=1 SV=2	49.192	5.58	431	4.40835	2	2	2	5.29587	2.11449	14.8492	6	6	6	16.7032	5.75986	14.6172	6	6	6	19.5951	8.99483	2.32019	1	1	1	4.9838	2.59185
O00764	Pyridoxal kinase OS=Homo sapiens OX=9606 GN=PDXK PE=1 SV=1	35.08	6.13	312	6.41026	2	2	2	5.22175	4.5091	6.41026	2	2	2	5.79984	1.96176	3.20513	1	1	1	3.51813	2.40668	3.20513	1	1	1	3.61386	2.0464
P62714	Serine/threonine-protein phosphatase 2A catalytic subunit beta isoform OS=Homo sapiens OX=9606 GN=PPP2CB PE=1 SV=1	35.552	5.43	309	7.11974	2	2	2	5.21894	4.386	8.73786	3	3	3	9.83206	4.28514	7.11974	2	2	2	9.34805	4.95686	2.589	1	1	1	2.33059	0
Q9BZZ5	Apoptosis inhibitor 5 OS=Homo sapiens OX=9606 GN=API5 PE=1 SV=3	58.968	7.34	524	3.62595	2	2	2	5.20072	4.45927	10.687	5	6	5	21.598	11.1559	12.7863	6	7	6	29.1403	9.10565	11.2595	5	5	5	13.2605	1.98097
Q02218	2-oxoglutarate dehydrogenase, mitochondrial OS=Homo sapiens OX=9606 GN=OGDH PE=1 SV=3	115.861	6.86	1023	2.24829	3	3	3	5.19572	1.63849	2.8348	3	3	3	10.837	2.08846	6.54936	6	6	6	23.0332	9.80543	1.66178	2	2	2	5.20603	0
Q08722	Leukocyte surface antigen CD47 OS=Homo sapiens OX=9606 GN=CD47 PE=1 SV=1	35.191	7.21	323	5.88235	2	2	2	5.18479	1.89188	8.66873	3	3	3	7.54889	2.10863	3.40557	1	1	1	4.45407	2.11777	5.88235	2	2	2	6.46914	2.04096
Q9UNS2	COP9 signalosome complex subunit 3 OS=Homo sapiens OX=9606 GN=COPS3 PE=1 SV=3	47.842	6.65	423	6.14657	2	2	2	5.13554	4.44289	2.60047	1	1	1	3.51698	2.0236	2.60047	1	1	1	2.43028	1.92227	2.60047	1	1	1	1.80549	0
P01591	Immunoglobulin J chain OS=Homo sapiens OX=9606 GN=JCHAIN PE=1 SV=4	18.087	5.24	159	12.5786	2	2	2	5.12598	2.45536	16.9811	3	3	3	7.94334	4.38652	7.54717	1	1	1	5.89928	2.78166	16.9811	3	3	3	10.0218	4.61486
Q16706	Alpha-mannosidase 2 OS=Homo sapiens OX=9606 GN=MAN2A1 PE=1 SV=2	131.057	7.58	1144	2.01049	2	2	2	5.11355	2.63789	2.36014	3	3	3	10.3047	4.30085	6.11888	7	7	7	23.6371	11.3213	2.7972	3	3	3	10.3035	2.49278
Q9NTJ3	Structural maintenance of chromosomes protein 4 OS=Homo sapiens OX=9606 GN=SMC4 PE=1 SV=2	147.091	6.79	1288	1.94099	3	3	3	5.07423	3.37676	3.72671	5	5	5	16.9517	7.94432	6.0559	9	9	9	28.2502	14.2331	4.50311	7	7	7	14.7407	6.01043
Q9UBE0	SUMO-activating enzyme subunit 1 OS=Homo sapiens OX=9606 GN=SAE1 PE=1 SV=1	38.426	5.3	346	5.78035	2	2	2	5.06414	3.8601	6.06936	3	3	3	6.89364	4.26471	13.8728	6	6	6	17.6561	8.57542	5.78035	2	2	2	6.77938	3.89562
Q15427	Splicing factor 3B subunit 4 OS=Homo sapiens OX=9606 GN=SF3B4 PE=1 SV=1	44.357	8.56	424	4.95283	2	2	2	4.99826	2.08946	4.71698	2	2	2	7.63373	2.83095	4.71698	2	2	2	6.89958	2.027	3.30189	1	1	1	6.02975	2.50309
P62081	40S ribosomal protein S7 OS=Homo sapiens OX=9606 GN=RPS7 PE=1 SV=1	22.113	10.1	194	8.24742	2	2	2	4.94248	3.91957	18.5567	4	4	4	10.7565	6.64965	4.12371	1	1	1	2.51046	1.79133	4.12371	1	1	1	3.73874	2.01125
Q9HC38	Glyoxalase domain-containing protein 4 OS=Homo sapiens OX=9606 GN=GLOD4 PE=1 SV=1	34.771	5.6	313	7.34824	2	2	2	4.92274	4.89549	12.7796	4	4	4	11.1426	2.81126	7.34824	2	2	2	7.30091	2.57359	4.15335	1	1	1	7.17224	2.77913
O43852	Calumenin OS=Homo sapiens OX=9606 GN=CALU PE=1 SV=2	37.084	4.64	315	4.7619	2	2	2	4.92089	1.73243	8.88889	4	4	4	11.7528	5.46305	4.7619	2	2	2	5.66927	3.69329	4.7619	2	2	2	5.36558	3.33375
Q5T6F2	Ubiquitin-associated protein 2 OS=Homo sapiens OX=9606 GN=UBAP2 PE=1 SV=1	117.044	7.34	1119	2.50223	2	2	2	4.906	1.92538	1.16175	1	1	1	2.06123	0	3.93208	3	3	3	8.20427	3.37948	1.16175	1	1	1	2.56799	0
Q7Z4V5	Hepatoma-derived growth factor-related protein 2 OS=Homo sapiens OX=9606 GN=HDGFL2 PE=1 SV=1	74.272	7.49	671	3.42772	2	2	1	4.73821	2.18202	3.87481	2	2	2	6.80404	1.95446	3.42772	2	2	1	7.53708	3.05865	3.42772	2	2	1	4.8684	2.00225
Q9BTV4	Transmembrane protein 43 OS=Homo sapiens OX=9606 GN=TMEM43 PE=1 SV=1	44.847	8.13	400	4.75	2	2	2	4.72077	4.27905	7.25	3	3	3	6.77688	4.59485	5	2	2	2	6.24315	4.76913	4.5	2	2	2	4.50375	2.29676
Q14677	Clathrin interactor 1 OS=Homo sapiens OX=9606 GN=CLINT1 PE=1 SV=1	68.216	6.42	625	3.2	2	2	2	4.72011	3.03055	4	2	2	2	10.7597	4.45536	5.28	3	3	3	12.104	4.48026	4.32	2	2	2	5.69604	0
Q8TCT9	Minor histocompatibility antigen H13 OS=Homo sapiens OX=9606 GN=HM13 PE=1 SV=1	41.462	6.43	377	5.57029	2	2	2	4.71589	0	5.03979	2	2	2	5.34444	0	8.22281	2	2	2	5.4019	4.22934	5.83554	2	3	2	6.46863	0
P48739	Phosphatidylinositol transfer protein beta isoform OS=Homo sapiens OX=9606 GN=PITPNB PE=1 SV=2	31.52	6.87	271	13.2841	3	3	3	4.70117	2.75261	7.74908	1	1	1	3.85201	3.09573	10.3321	2	2	2	4.35722	2.62006	10.3321	2	2	2	6.51111	2.3831
O43633	Charged multivesicular body protein 2a OS=Homo sapiens OX=9606 GN=CHMP2A PE=1 SV=1	25.088	5.97	222	7.65766	2	2	2	4.64335	0	7.65766	2	2	2	4.15775	0	3.15315	1	1	1	1.55502	0	3.15315	1	1	1	1.83416	0
Q9H6Z4	Ran-binding protein 3 OS=Homo sapiens OX=9606 GN=RANBP3 PE=1 SV=1	60.173	4.78	567	4.05644	2	2	2	4.64168	2.90788	8.11287	5	5	5	12.8876	5.3429	9.87654	5	6	5	14.8068	6.13563	1.41093	1	1	1	2.35389	0
Q9BQE5	Apolipoprotein L2 OS=Homo sapiens OX=9606 GN=APOL2 PE=1 SV=1	37.069	6.74	337	6.52819	2	2	2	4.5688	2.48613	6.52819	2	2	2	5.16447	2.30466	6.52819	2	2	2	3.76235	1.70343	6.52819	2	2	2	6.44772	4.23665
Q16134	Electron transfer flavoprotein-ubiquinone oxidoreductase, mitochondrial OS=Homo sapiens OX=9606 GN=ETFDH PE=1 SV=2	68.452	7.55	617	2.91734	2	2	2	4.56472	1.65659	5.02431	3	3	3	5.93728	1.77839	3.72771	2	2	2	5.97458	2.07583	2.91734	2	2	2	4.59301	1.71678
Q7Z2W4	Zinc finger CCCH-type antiviral protein 1 OS=Homo sapiens OX=9606 GN=ZC3HAV1 PE=1 SV=3	101.367	8.4	902	2.66075	2	2	2	4.55386	1.91105	1.66297	1	1	1	4.37685	2.17899	5.87583	4	4	4	16.1919	5.47997	6.31929	4	4	4	16.0757	7.80209
Q9NZB2	Constitutive coactivator of PPAR-gamma-like protein 1 OS=Homo sapiens OX=9606 GN=FAM120A PE=1 SV=2	121.811	8.88	1118	2.50447	2	2	2	4.49375	2.21298	4.47227	3	3	3	13.0789	4.38926	2.68336	2	2	2	10.5962	2.58805	1.52057	1	1	1	3.34228	2.02289
Q9H089	Large subunit GTPase 1 homolog OS=Homo sapiens OX=9606 GN=LSG1 PE=1 SV=2	75.178	6.38	658	2.58359	2	2	2	4.42989	1.69852	1.36778	1	1	1	1.66999	0	4.40729	3	3	3	10.0323	4.38828	1.67173	1	1	1	4.43333	2.19522
P52732	Kinesin-like protein KIF11 OS=Homo sapiens OX=9606 GN=KIF11 PE=1 SV=2	119.085	5.64	1056	1.89394	2	2	2	4.37022	2.03835	6.06061	6	6	6	16.0734	5.53949	5.77652	6	6	6	15.9888	7.91403	6.62879	7	7	7	23.656	8.0628
P11387	DNA topoisomerase 1 OS=Homo sapiens OX=9606 GN=TOP1 PE=1 SV=2	90.669	9.31	765	2.35294	2	2	2	4.35986	1.9098	3.26797	3	3	3	5.57911	1.87059	12.2876	11	11	11	30.5689	10.0364	3.92157	3	3	3	7.9077	2.20012
O94992	Protein HEXIM1 OS=Homo sapiens OX=9606 GN=HEXIM1 PE=1 SV=1	40.598	4.89	359	4.73538	1	1	1	4.35615	3.72459	4.73538	1	1	1	5.3999	2.9519	4.73538	1	1	1	9.60467	3.85912	4.73538	1	1	1	7.17115	1.61767
Q92769	Histone deacetylase 2 OS=Homo sapiens OX=9606 GN=HDAC2 PE=1 SV=2	55.329	5.91	488	3.07377	2	2	1	4.17195	3.6137	3.07377	2	2	1	5.02569	3.51407	3.07377	2	2	1	5.31967	3.79925	3.07377	2	2	1	3.95572	1.61279
O14974	Protein phosphatase 1 regulatory subunit 12A OS=Homo sapiens OX=9606 GN=PPP1R12A PE=1 SV=1	115.211	5.4	1030	2.23301	2	2	2	4.10123	0	0.970874	1	1	1	1.63884	1.90083	2.13592	2	2	2	5.61084	4.2594	2.13592	2	2	2	6.09899	2.13063
P27694	Replication protein A 70 kDa DNA-binding subunit OS=Homo sapiens OX=9606 GN=RPA1 PE=1 SV=2	68.095	7.21	616	3.08442	2	2	2	4.09036	2.03751	1.94805	1	1	1	1.7587	1.6328	17.8571	9	9	9	30.3196	14.6968	5.03247	3	3	3	5.46855	1.81244
P31937	3-hydroxyisobutyrate dehydrogenase, mitochondrial OS=Homo sapiens OX=9606 GN=HIBADH PE=1 SV=2	35.306	8.13	336	3.86905	1	1	1	4.07119	2.79413	3.86905	1	1	1	6.59227	2.95321	3.86905	1	1	1	5.89654	2.59052	3.86905	1	1	1	3.97675	1.8652
P16070	CD44 antigen OS=Homo sapiens OX=9606 GN=CD44 PE=1 SV=3	81.487	5.33	742	2.15633	1	1	1	3.86967	2.43676	5.12129	3	3	3	11.7053	2.88576	6.33423	4	4	4	17.9931	8.53221	8.08625	5	6	5	27.3338	9.39057
P46976	Glycogenin-1 OS=Homo sapiens OX=9606 GN=GYG1 PE=1 SV=4	39.359	5.53	350	4	1	1	1	3.81248	3.08312	9.14286	3	3	3	11.0309	4.27318	9.14286	3	3	3	10.339	2.68058	6	2	2	2	7.28581	3.33522
Q8TC12	Retinol dehydrogenase 11 OS=Homo sapiens OX=9606 GN=RDH11 PE=1 SV=2	35.363	8.82	318	4.40252	1	1	1	3.79806	2.32608	4.40252	1	1	1	5.04789	2.62384	4.40252	1	1	1	3.82102	1.83779	4.40252	1	1	1	3.03616	1.84626
P02765	Alpha-2-HS-glycoprotein OS=Homo sapiens OX=9606 GN=AHSG PE=1 SV=2	39.316	5.72	367	3.26975	1	1	1	3.78068	2.81769	3.54223	2	3	2	15.367	9.1558	3.54223	2	3	2	17.8798	7.94819	3.54223	1	2	1	12.2596	5.43598
Q16822	Phosphoenolpyruvate carboxykinase [GTP], mitochondrial OS=Homo sapiens OX=9606 GN=PCK2 PE=1 SV=4	70.654	7.62	640	3.90625	2	2	2	3.75923	2.4573	10	5	5	5	17.8438	8.46431	3.90625	2	2	2	5.51814	0	10.3125	6	6	6	15.6143	2.59757
Q9P035	Very-long-chain (3R)-3-hydroxyacyl-CoA dehydratase 3 OS=Homo sapiens OX=9606 GN=HACD3 PE=1 SV=2	43.132	8.94	362	4.14365	2	2	2	3.73137	0	1.9337	1	1	1	3.11913	0	4.41989	3	3	3	8.46278	1.92911	2.20994	1	1	1	1.81787	0
Q92890	Ubiquitin recognition factor in ER-associated degradation protein 1 OS=Homo sapiens OX=9606 GN=UFD1 PE=1 SV=3	34.478	6.7	307	4.88599	1	1	1	3.72839	3.24866	4.88599	1	1	1	6.28752	3.27298	8.14332	2	2	2	8.48377	5.09923	4.88599	1	1	1	1.96658	0
Q13557	Calcium/calmodulin-dependent protein kinase type II subunit delta OS=Homo sapiens OX=9606 GN=CAMK2D PE=1 SV=3	56.334	7.25	499	3.20641	1	1	1	3.70268	2.72934	3.20641	1	1	1	5.85918	2.17919	9.21844	3	3	3	13.2222	7.62064	5.81162	2	2	2	8.24573	1.78425
Q86V81	THO complex subunit 4 OS=Homo sapiens OX=9606 GN=ALYREF PE=1 SV=3	26.872	11.15	257	3.89105	1	1	1	3.68529	2.84073	8.17121	2	2	2	8.88516	5.1306	3.89105	1	1	1	5.36021	2.66536	3.89105	1	1	1	2.39469	0
Q9Y6A5	Transforming acidic coiled-coil-containing protein 3 OS=Homo sapiens OX=9606 GN=TACC3 PE=1 SV=1	90.304	5.05	838	1.31265	1	1	1	3.68235	1.71604	2.02864	2	2	2	6.39173	2.18136	1.31265	1	1	1	6.14709	2.05304	4.41527	3	3	3	13.4579	4.85376
P47914	60S ribosomal protein L29 OS=Homo sapiens OX=9606 GN=RPL29 PE=1 SV=2	17.741	11.66	159	9.43396	1	1	1	3.66134	2.54261	9.43396	1	1	1	5.77989	2.55276	9.43396	1	1	1	4.0355	2.03205	9.43396	1	1	1	5.62819	2.64774
P48147	Prolyl endopeptidase OS=Homo sapiens OX=9606 GN=PREP PE=1 SV=2	80.648	5.86	710	1.83099	1	1	1	3.65857	2.69962	3.52113	2	2	2	6.1336	2.39556	8.59155	5	6	5	21.4426	8.3945	1.12676	1	1	1	1.64917	0
Q9NT62	Ubiquitin-like-conjugating enzyme ATG3 OS=Homo sapiens OX=9606 GN=ATG3 PE=1 SV=1	35.841	4.74	314	3.18471	1	1	1	3.65014	2.12678	9.23567	3	3	3	12.7966	6.0398	14.0127	4	4	4	18.0942	8.71547	11.465	3	3	3	14.3256	2.6355
Q9NQC3	Reticulon-4 OS=Homo sapiens OX=9606 GN=RTN4 PE=1 SV=2	129.851	4.5	1192	1.0906	1	1	1	3.63941	3.26698	1.0906	1	1	1	5.94577	2.59632	1.0906	1	1	1	6.27019	2.13171	1.0906	1	1	1	5.969	2.89834
P51648	Fatty aldehyde dehydrogenase OS=Homo sapiens OX=9606 GN=ALDH3A2 PE=1 SV=1	54.813	7.88	485	2.47423	1	1	1	3.63676	2.48604	2.47423	1	1	1	5.47664	2.28917	6.80412	3	3	3	15.1113	7.48366	4.3299	2	2	2	8.91547	3.60945
Q9BZQ8	Protein Niban OS=Homo sapiens OX=9606 GN=FAM129A PE=1 SV=1	103.07	4.78	928	1.40086	1	1	1	3.63432	2.00033	1.40086	1	1	1	5.15206	2.51106	3.66379	3	3	3	11.7448	4.51815	1.40086	1	1	1	5.05611	1.66236
Q9P287	BRCA2 and CDKN1A-interacting protein OS=Homo sapiens OX=9606 GN=BCCIP PE=1 SV=1	35.957	4.61	314	5.09554	1	1	1	3.6319	2.98279	7.64331	2	2	2	7.29983	3.31223	7.64331	2	2	2	9.03375	5.20056	5.09554	1	1	1	3.11447	0
O95456	Proteasome assembly chaperone 1 OS=Homo sapiens OX=9606 GN=PSMG1 PE=1 SV=1	32.833	7.17	288	4.86111	1	1	1	3.61154	3.36334	4.86111	1	1	1	4.83476	3.24759	4.86111	1	1	1	7.06956	3.32425	4.86111	1	1	1	7.18303	3.24331
Q8N1G4	Leucine-rich repeat-containing protein 47 OS=Homo sapiens OX=9606 GN=LRRC47 PE=1 SV=1	63.434	8.28	583	3.08748	1	1	1	3.59431	3.43541	4.63122	2	2	2	2.51257	0	5.48885	2	2	2	10.6541	5.76691	3.08748	1	1	1	3.13224	1.67817
Q9Y2W2	WW domain-binding protein 11 OS=Homo sapiens OX=9606 GN=WBP11 PE=1 SV=1	69.954	8.38	641	1.87207	1	1	1	3.58922	1.77441	1.71607	1	1	1	3.30874	1.8988	4.68019	3	3	3	9.55981	3.88606	1.71607	1	1	1	4.91829	2.14721
P13995	Bifunctional methylenetetrahydrofolate dehydrogenase/cyclohydrolase, mitochondrial OS=Homo sapiens OX=9606 GN=MTHFD2 PE=1 SV=2	37.871	8.73	350	3.42857	1	1	1	3.58905	2.46778	6.28571	2	2	2	5.78172	3.95486	6.28571	2	2	2	7.86463	5.2782	3.42857	1	1	1	3.77237	1.73742
O75915	PRA1 family protein 3 OS=Homo sapiens OX=9606 GN=ARL6IP5 PE=1 SV=1	21.6	9.77	188	5.85106	1	1	1	3.57138	2.75552	5.85106	1	1	1	3.30733	2.35727	5.85106	1	1	1	3.15945	2.2216	9.57447	2	2	2	4.7556	2.40612
Q9H3P7	Golgi resident protein GCP60 OS=Homo sapiens OX=9606 GN=ACBD3 PE=1 SV=4	60.556	5.06	528	3.0303	1	1	1	3.57057	2.74783	3.0303	1	1	1	5.43926	2.48683	3.0303	1	1	1	3.91293	2.6011	3.0303	1	1	1	3.67121	0
Q9UBV2	Protein sel-1 homolog 1 OS=Homo sapiens OX=9606 GN=SEL1L PE=1 SV=3	88.698	5.39	794	1.25945	1	1	1	3.55611	2.00479	1.25945	1	1	1	4.30936	2.27541	3.65239	2	2	2	12.7765	5.30083	1.25945	1	1	1	5.29234	2.42326
O60231	Pre-mRNA-splicing factor ATP-dependent RNA helicase DHX16 OS=Homo sapiens OX=9606 GN=DHX16 PE=1 SV=2	119.189	6.8	1041	1.15274	1	1	1	3.52593	2.83757	1.15274	1	1	1	4.03929	1.76133	1.15274	1	1	1	5.23011	2.37159	1.15274	1	1	1	3.27393	0
Q16629	Serine/arginine-rich splicing factor 7 OS=Homo sapiens OX=9606 GN=SRSF7 PE=1 SV=1	27.35	11.82	238	5.04202	1	1	1	3.47457	2.35068	5.04202	1	1	1	4.33171	2.20636	5.04202	1	1	1	4.26122	1.76881	5.04202	1	1	1	3.79102	2.10948
Q9NR45	Sialic acid synthase OS=Homo sapiens OX=9606 GN=NANS PE=1 SV=2	40.281	6.74	359	3.89972	1	1	1	3.43676	2.55112	3.89972	1	1	1	3.18416	2.05346	3.89972	1	1	1	4.71512	2.58901	3.89972	1	1	1	3.18983	0
P08962	CD63 antigen OS=Homo sapiens OX=9606 GN=CD63 PE=1 SV=2	25.619	7.81	238	4.20168	1	1	1	3.41771	1.96614	4.20168	1	1	1	2.95429	2.0774	4.20168	1	1	1	4.62764	1.81627	4.20168	1	1	1	3.66837	2.24342
O75116	Rho-associated protein kinase 2 OS=Homo sapiens OX=9606 GN=ROCK2 PE=1 SV=4	160.799	6.02	1388	0.864553	1	1	1	3.40132	1.69538	0.864553	1	1	1	3.97798	1.89133	2.73775	3	3	3	14.4292	6.91307	1.58501	2	2	2	4.60554	0
P49006	MARCKS-related protein OS=Homo sapiens OX=9606 GN=MARCKSL1 PE=1 SV=2	19.517	4.67	195	6.66667	1	1	1	3.39848	2.18719	14.359	2	2	2	10.427	5.25498	10.2564	2	2	2	6.70686	4.08854	6.66667	1	1	1	3.89347	2.10257
P17858	ATP-dependent 6-phosphofructokinase, liver type OS=Homo sapiens OX=9606 GN=PFKL PE=1 SV=6	84.964	7.5	780	2.30769	1	1	1	3.35193	2.78966	2.30769	1	1	1	3.58303	0	9.74359	7	7	6	23.9671	11.3947	4.87179	3	3	3	11.7369	2.50564
Q96EP5	DAZ-associated protein 1 OS=Homo sapiens OX=9606 GN=DAZAP1 PE=1 SV=1	43.356	8.56	407	3.6855	1	1	1	3.33395	2.13686	14.0049	4	4	4	13.9563	4.97986	7.61671	2	2	2	13.9619	5.46883	6.14251	2	2	2	5.34829	1.95474
Q9NXH9	tRNA (guanine(26)-N(2))-dimethyltransferase OS=Homo sapiens OX=9606 GN=TRMT1 PE=1 SV=1	72.188	7.64	659	1.97269	1	1	1	3.31542	1.90525	1.97269	1	1	1	4.45075	2.0772	1.97269	1	1	1	5.61261	2.11482	1.97269	1	1	1	5.2498	1.84258
O75663	TIP41-like protein OS=Homo sapiens OX=9606 GN=TIPRL PE=1 SV=2	31.424	5.91	272	4.41176	1	1	1	3.31096	1.93945	6.61765	2	2	2	5.99119	2.13213	10.2941	3	3	3	9.91349	3.89917	6.61765	2	2	2	5.88368	1.74212
Q15645	Pachytene checkpoint protein 2 homolog OS=Homo sapiens OX=9606 GN=TRIP13 PE=1 SV=2	48.52	6.09	432	2.31481	1	1	1	3.30181	2.55506	5.09259	2	2	2	7.94835	2.80508	8.33333	3	3	3	8.97417	4.21281	3.93519	2	2	2	4.13851	1.70022
P10155	60 kDa SS-A/Ro ribonucleoprotein OS=Homo sapiens OX=9606 GN=TROVE2 PE=1 SV=2	60.631	8.03	538	2.97398	1	1	1	3.29508	2.30008	4.46097	2	2	2	5.10945	3.10291	2.7881	2	2	2	3.996	0	1.48699	1	1	1	1.97922	0
P49903	Selenide, water dikinase 1 OS=Homo sapiens OX=9606 GN=SEPHS1 PE=1 SV=2	42.883	5.97	392	3.06122	1	1	1	3.28017	1.83867	3.06122	1	1	1	4.16096	0	3.06122	1	1	1	3.31668	0	5.61224	2	2	2	6.18649	0
Q13409	Cytoplasmic dynein 1 intermediate chain 2 OS=Homo sapiens OX=9606 GN=DYNC1I2 PE=1 SV=3	71.412	5.2	638	1.5674	1	1	1	3.19736	2.44763	2.19436	1	1	1	4.00218	2.05952	7.05329	3	3	3	15.6314	7.81274	9.24765	4	4	4	20.7231	9.35712
Q8TCJ2	Dolichyl-diphosphooligosaccharide--protein glycosyltransferase subunit STT3B OS=Homo sapiens OX=9606 GN=STT3B PE=1 SV=1	93.614	8.91	826	1.45278	1	1	1	3.18836	1.77794	2.17918	2	2	1	6.17219	1.98963	5.9322	5	5	3	19.5977	9.45836	1.45278	1	1	1	4.22366	2.13311
P28482	Mitogen-activated protein kinase 1 OS=Homo sapiens OX=9606 GN=MAPK1 PE=1 SV=3	41.363	6.98	360	2.5	1	1	1	3.17574	1.90981	2.5	1	1	1	3.46256	2.23598	2.5	1	1	1	3.385	2.18933	2.5	1	1	1	4.34833	1.93673
Q9BT22	Chitobiosyldiphosphodolichol beta-mannosyltransferase OS=Homo sapiens OX=9606 GN=ALG1 PE=1 SV=2	52.484	7.23	464	1.93966	1	1	1	3.17179	1.92649	1.93966	1	1	1	3.37304	1.89782	4.74138	2	3	2	11.8881	6.32855	1.93966	1	1	1	3.42597	1.85267
Q13303	Voltage-gated potassium channel subunit beta-2 OS=Homo sapiens OX=9606 GN=KCNAB2 PE=1 SV=2	40.974	9	367	2.7248	1	1	1	3.07273	1.80271	2.7248	1	1	1	1.92227	0	4.35967	2	2	2	2.93106	2.14382	2.7248	1	1	1	1.80576	0
Q96CW1	AP-2 complex subunit mu OS=Homo sapiens OX=9606 GN=AP2M1 PE=1 SV=2	49.623	9.54	435	3.21839	2	2	2	3.059	0	3.90805	2	2	2	6.37839	3.91715	3.67816	2	2	2	3.31516	1.88406	2.29885	1	1	1	3.17386	1.97478
P52701	DNA mismatch repair protein Msh6 OS=Homo sapiens OX=9606 GN=MSH6 PE=1 SV=2	152.689	6.9	1360	0.808824	1	1	1	3.03749	1.75334	2.27941	3	3	3	9.86928	5.78089	4.41176	5	5	5	20.004	8.79227	1.98529	2	2	2	3.92593	0
Q05086	Ubiquitin-protein ligase E3A OS=Homo sapiens OX=9606 GN=UBE3A PE=1 SV=4	100.623	5.22	875	1.25714	1	1	1	2.98088	1.90064	2.05714	2	2	2	4.38716	2.09619	4.22857	3	3	3	13.7416	7.12013	2.4	2	2	2	5.64165	0
Q99436	Proteasome subunit beta type-7 OS=Homo sapiens OX=9606 GN=PSMB7 PE=1 SV=1	29.946	7.68	277	4.33213	1	2	1	2.97071	0	4.33213	1	2	1	3.46034	0	11.9134	3	3	3	7.42896	4.16509	7.94224	2	2	2	3.84944	2.25891
Q92615	La-related protein 4B OS=Homo sapiens OX=9606 GN=LARP4B PE=1 SV=3	80.503	6.92	738	1.35501	1	1	1	2.94462	2.1973	4.74255	3	3	3	9.27105	2.36651	6.91057	4	4	4	20.1366	9.79946	1.35501	1	1	1	4.57741	2.3164
P29966	Myristoylated alanine-rich C-kinase substrate OS=Homo sapiens OX=9606 GN=MARCKS PE=1 SV=4	31.536	4.45	332	4.51807	1	1	1	2.86328	1.92523	10.241	2	2	2	7.22008	3.06195	10.241	2	2	2	8.45657	4.45042	10.241	2	2	2	5.42445	2.09559
Q8WUX1	Sodium-coupled neutral amino acid transporter 5 OS=Homo sapiens OX=9606 GN=SLC38A5 PE=1 SV=1	51.423	8.21	472	2.11864	1	1	1	2.83505	2.08335	3.60169	2	2	2	5.82835	2.64502	4.66102	3	3	3	7.05314	1.69373	3.60169	2	2	2	5.47831	3.59445
Q9NRN7	L-aminoadipate-semialdehyde dehydrogenase-phosphopantetheinyl transferase OS=Homo sapiens OX=9606 GN=AASDHPPT PE=1 SV=2	35.753	6.8	309	2.589	1	1	1	2.82189	1.95133	2.589	1	1	1	3.2754	1.75421	2.589	1	1	1	3.48149	1.75672	2.589	1	1	1	3.61672	1.92001
Q8WXX5	DnaJ homolog subfamily C member 9 OS=Homo sapiens OX=9606 GN=DNAJC9 PE=1 SV=1	29.891	5.73	260	4.61538	1	1	1	2.81645	1.96904	4.61538	1	1	1	5.42632	2.09378	8.46154	2	2	2	6.6753	0	8.07692	2	2	2	5.04709	3.46859
O43491	Band 4.1-like protein 2 OS=Homo sapiens OX=9606 GN=EPB41L2 PE=1 SV=1	112.519	5.44	1005	2.68657	2	2	2	2.80185	1.74186	3.08458	3	3	3	7.84642	4.05477	12.7363	11	12	11	42.2486	19.6931	4.47761	5	5	5	16.3028	5.86429
Q15738	Sterol-4-alpha-carboxylate 3-dehydrogenase, decarboxylating OS=Homo sapiens OX=9606 GN=NSDHL PE=1 SV=2	41.874	8.06	373	2.41287	1	1	1	2.78808	2.2887	5.89812	2	2	2	5.26975	4.03131	3.48525	1	1	1	5.1286	3.00503	3.48525	1	1	1	4.65053	2.25251
Q9Y2Z0	Protein SGT1 homolog OS=Homo sapiens OX=9606 GN=SUGT1 PE=1 SV=3	40.998	5.16	365	3.0137	1	1	1	2.70268	0	6.84932	2	2	2	7.47221	5.26787	6.84932	2	2	2	8.95833	4.4277	6.57534	2	2	2	8.25044	2.17592
O00743	Serine/threonine-protein phosphatase 6 catalytic subunit OS=Homo sapiens OX=9606 GN=PPP6C PE=1 SV=1	35.121	5.69	305	2.95082	1	1	1	2.67923	0	2.95082	1	1	1	2.37212	0	2.95082	1	1	1	1.91721	0	2.95082	1	1	1	1.36371	0
Q4KWH8	1-phosphatidylinositol 4,5-bisphosphate phosphodiesterase eta-1 OS=Homo sapiens OX=9606 GN=PLCH1 PE=1 SV=1	189.104	7.74	1693	0.472534	1	1	1	2.63414	1.65792	0.472534	1	1	1	2.67448	1.68308	0.472534	1	2	1	2.52739	1.73449	0.472534	1	1	1	2.3711	0
P51159	Ras-related protein Rab-27A OS=Homo sapiens OX=9606 GN=RAB27A PE=1 SV=3	24.852	5.22	221	3.61991	1	1	1	2.61083	1.711	10.8597	2	2	2	8.5426	4.40145	9.50226	2	2	2	9.51918	4.35532	11.7647	3	3	3	8.69141	5.91995
P06132	Uroporphyrinogen decarboxylase OS=Homo sapiens OX=9606 GN=UROD PE=1 SV=2	40.761	6.14	367	3.81471	1	1	1	2.5857	1.86217	3.81471	1	1	1	3.49976	2.23213	3.81471	1	1	1	4.2664	2.52535	3.81471	1	1	1	3.34237	1.75697
Q9H6V9	Lipid droplet-associated hydrolase OS=Homo sapiens OX=9606 GN=LDAH PE=1 SV=1	37.294	6.54	325	3.07692	1	1	1	2.58269	2.2809	3.07692	1	1	1	2.60241	2.28442	3.07692	1	1	1	4.39979	2.73107	3.07692	1	1	1	3.01242	1.63689
P09496	Clathrin light chain A OS=Homo sapiens OX=9606 GN=CLTA PE=1 SV=1	27.06	4.51	248	3.22581	1	1	1	2.52491	1.93336	6.85484	2	2	2	4.85583	3.55599	3.22581	1	1	1	2.71399	1.88239	7.25806	2	2	2	4.29383	0
Q9P013	Spliceosome-associated protein CWC15 homolog OS=Homo sapiens OX=9606 GN=CWC15 PE=1 SV=2	26.608	5.71	229	4.80349	1	1	1	2.51258	0	4.80349	1	1	1	3.57594	1.68995	4.80349	1	1	1	2.71806	1.63697	4.80349	1	1	1	4.72056	2.05411
P26358	DNA (cytosine-5)-methyltransferase 1 OS=Homo sapiens OX=9606 GN=DNMT1 PE=1 SV=2	183.05	7.75	1616	0.680693	1	1	1	2.49053	1.94534	0.680693	1	1	1	4.32367	2.42903	0.680693	1	1	1	1.37997	0	0.680693	1	1	1	2.83983	1.63498
Q8WYA6	Beta-catenin-like protein 1 OS=Homo sapiens OX=9606 GN=CTNNBL1 PE=1 SV=1	65.132	5.05	563	1.42096	1	1	1	2.45186	0	2.84192	2	2	2	6.33982	2.2165	2.84192	2	2	2	5.98294	3.7364	2.84192	2	2	2	3.4743	0
Q08945	FACT complex subunit SSRP1 OS=Homo sapiens OX=9606 GN=SSRP1 PE=1 SV=1	81.024	6.87	709	1.12835	1	1	1	2.43676	0	1.97461	2	2	2	4.72272	0	10.7193	8	8	8	27.739	10.4917	3.52609	3	3	3	7.4015	3.66026
P46379	Large proline-rich protein BAG6 OS=Homo sapiens OX=9606 GN=BAG6 PE=1 SV=2	119.334	5.6	1132	0.706714	1	1	1	2.31849	1.93651	2.0318	2	2	2	7.56756	2.81839	6.89046	7	7	7	34.6526	15.6432	1.59011	2	2	2	7.21901	4.59789
Q9NYF8	Bcl-2-associated transcription factor 1 OS=Homo sapiens OX=9606 GN=BCLAF1 PE=1 SV=2	106.059	9.98	920	0.978261	1	1	1	2.24726	0	0.978261	1	1	1	2.49201	1.86937	0.652174	1	1	1	2.33013	0	0.652174	1	1	1	1.48732	0
P68400	Casein kinase II subunit alpha OS=Homo sapiens OX=9606 GN=CSNK2A1 PE=1 SV=1	45.115	7.74	391	1.79028	1	1	1	2.21638	1.84206	1.79028	1	1	1	2.44818	1.75125	1.79028	1	1	1	2.85325	1.90397	4.85934	2	2	2	4.36307	1.87014
P82930	28S ribosomal protein S34, mitochondrial OS=Homo sapiens OX=9606 GN=MRPS34 PE=1 SV=2	25.634	9.98	218	3.21101	1	1	1	2.16813	1.80555	7.33945	2	2	2	4.20749	1.91602	3.66972	1	1	1	2.3752	1.62111	3.21101	1	1	1	1.69875	0
Q12849	G-rich sequence factor 1 OS=Homo sapiens OX=9606 GN=GRSF1 PE=1 SV=3	53.093	6.19	480	1.66667	1	1	1	2.15441	2.07722	1.66667	1	1	1	3.5321	1.87786	3.33333	2	2	2	5.04052	1.77329	1.66667	1	1	1	2.6038	0
Q9GZZ9	Ubiquitin-like modifier-activating enzyme 5 OS=Homo sapiens OX=9606 GN=UBA5 PE=1 SV=1	44.834	4.84	404	3.21782	1	1	1	2.15243	2.13263	3.21782	1	1	1	5.60572	3.08116	3.21782	1	1	1	6.71309	2.77158	3.21782	1	1	1	3.70664	1.73582
Q14966	Zinc finger protein 638 OS=Homo sapiens OX=9606 GN=ZNF638 PE=1 SV=2	220.488	6.38	1978	0.404449	1	1	1	2.05232	0	0.404449	1	1	1	1.99525	1.80597	0.404449	1	1	1	1.96377	0	0.404449	1	1	1	2.24626	0
O43670	BUB3-interacting and GLEBS motif-containing protein ZNF207 OS=Homo sapiens OX=9606 GN=ZNF207 PE=1 SV=1	50.717	9.1	478	1.46444	1	1	1	1.99654	1.73109	6.90377	3	3	3	10.8001	7.18897	2.71967	1	1	1	5.27671	2.53905	6.90377	3	3	3	12.6503	4.17002
Q15021	Condensin complex subunit 1 OS=Homo sapiens OX=9606 GN=NCAPD2 PE=1 SV=3	157.082	6.61	1401	0.499643	1	1	1	1.99225	0	3.4975	6	6	6	14.8189	5.37282	3.56888	6	6	6	16.1229	6.08527	2.92648	4	4	4	13.3813	1.85021
P08240	Signal recognition particle receptor subunit alpha OS=Homo sapiens OX=9606 GN=SRPRA PE=1 SV=2	69.767	8.95	638	1.41066	1	1	1	1.91293	0	6.89655	4	4	4	14.2604	3.64664	6.42633	4	4	4	10.5916	2.54714	6.11285	4	4	4	10.3802	2.19896
P81605	Dermcidin OS=Homo sapiens OX=9606 GN=DCD PE=1 SV=2	11.277	6.54	110	10	1	1	1	1.91186	1.82114	20	2	2	2	5.4801	3.80938	10	1	1	1	2.08192	1.79892	22.7273	2	2	2	6.98982	3.37218
P42768	Wiskott-Aldrich syndrome protein OS=Homo sapiens OX=9606 GN=WAS PE=1 SV=4	52.88	6.64	502	2.39044	1	1	1	1.90413	1.93687	5.37849	2	2	2	7.03177	4.12224	2.39044	1	1	1	3.37366	2.11876	6.57371	2	2	2	5.94677	0
P36551	Oxygen-dependent coproporphyrinogen-III oxidase, mitochondrial OS=Homo sapiens OX=9606 GN=CPOX PE=1 SV=3	50.12	8.25	454	1.98238	1	1	1	1.87225	1.93571	5.28634	2	2	2	8.82845	2.91488	16.9604	7	8	7	33.5528	17.1915	2.86344	1	1	1	6.57577	3.056
P43307	Translocon-associated protein subunit alpha OS=Homo sapiens OX=9606 GN=SSR1 PE=1 SV=3	32.215	4.49	286	2.7972	1	1	1	1.81816	0	6.64336	2	2	2	3.80054	1.71106	6.64336	2	2	2	4.30932	0	2.7972	1	1	1	1.58419	0
A5YKK6	CCR4-NOT transcription complex subunit 1 OS=Homo sapiens OX=9606 GN=CNOT1 PE=1 SV=2	266.768	7.11	2376	0.462963	1	1	1	1.74449	0	0.883838	2	2	2	2.92656	1.61627	2.3569	5	5	5	18.8146	9.58967	0.841751	2	2	2	3.10085	0
P32246	C-C chemokine receptor type 1 OS=Homo sapiens OX=9606 GN=CCR1 PE=1 SV=1	41.146	8.16	355	2.53521	1	1	1	1.58553	0	2.53521	1	1	1	2.17875	0	2.53521	1	1	1	1.42251	0	2.53521	1	1	1	1.21105	0
