# Supplementary material for: Elevated SFXN2 limits mitochondrial autophagy and increases iron-mediated energy production to promote multiple myeloma cell proliferation
Source: Cell Death Dis. 2022 Sep 26;13(9):822. doi: 10.1038/s41419-022-05272-z (PMC9513108; doi:10.1038/s41419-022-05272-z)
Supplement: Supplementary file 3 — Table S2 oligo sequences used in this study [file 41419_2022_5272_MOESM3_ESM.xlsx]

## Sheet: Sheet1
Table S2 oligo sequences used in this study.
	gene	Forward (5’-3’)	Reverse (5’-3’)
RT-qPCR	PINK1	CCCAAGCAACTAGCCCCTC	GGCAGCACATCAGGGTAGTC
	Parkin	GAAAATCACACGCAACTGGTC	GAAAATCACACGCAACTGGTC
	LC3	AAGGCGCTTACAGCTCAATG	CTGGGAGGCATAGACCATGT
	Beclin1	GGTGTCTCTCGCAGATTCATC	TCAGTCTTCGGCTGAGGTTCT
	ATG5	AAAGATGTGCTTCGAGATGTGT	CACTTTGTCAGTTACCAACGTCA
	ATG7	ATGATCCCTGTAACTTAGCCCA	CACGGAAGCAAACAACTTCAAC
	COX1	GCAACCTCAACACCACCTTC	CCGAAGCCTGGTAGGATAAG
	16SrRNA	ATTCTCCTCCGCATAAGC	GTGCCTCTAATACTGGTGAT
	Cytb	CAATGGCGCCTCAATATTCT	CAGGAGGATAATGCCGATGT
	GAPDH	ACAACTTTGGTATCGTGGAAGG	GCCATCACGCCACAGTTTC
siRNA	siRNA for SFXN2	sense（5'-3'）	antisense（5'-3'）
	#1	GCGGCUAACUGUGUCAAUATT	UAUUGACACAGUUAGCCGCTT
	#2	GGUGCUUCCUCAUCUUCAUTT	AUGAAGAUGAGGAAGCACCTT
	#3	CACCCAAGUAGUUAUUUCUTT	AGAAAUAACUACUUGGGUGTT
shRNA	shRNA sequence agains SFXN2	CTCGAGTGCTGTTGACAGTGAGCGCGCCTTATGTCTACTTCAATAATAGTGAAGCCACAGATGTATTATTGAAGTAGACATAAGGCTTGCCTACTGCCTCGGAGAATTC
